# Supplementary material for: Discovery of a Novel Species of Trichomonasvirus in the Human Parasite Trichomonas vaginalis Using Transcriptome Mining
Source: Viruses. 2022 Mar 6;14(3):548. doi: 10.3390/v14030548 (PMC8953718; doi:10.3390/v14030548)
Supplement: Supplementary file 1 [file viruses-14-00548-s001.zip]

Archive with 9 entries (9 files):
- File S1 - TVV12345 assemblies.fasta.txt
- File S2 - NCBI accessions for reference TVV genomes.txt
- File S3 - TVV1-5 CP-RdRp alignment.clustal.txt
- File S4 - TVV1-5 CP-RdRp standard bootstraps.tree
- File S5 - TVV1-5 CP-RdRp standard-transfer bootstraps.tree
- File S6 - TVV1-5 CP-RdRp ultrafast-bootstraps.tree
- File S7 - TVV1-5 ultrafast-transfer bootstraps.tree
- Tables S4¿CS8.xlsx
- viruses-1585377-supplementary.pdf
