# Supplementary material for: Discovery of a Novel Species of Trichomonasvirus in the Human Parasite Trichomonas vaginalis Using Transcriptome Mining
Source: Viruses. 2022 Mar 6;14(3):548. doi: 10.3390/v14030548 (PMC8953718; doi:10.3390/v14030548)
Supplement: Supplementary file 1 [file viruses-14-00548-s001.zip › File S1 - TVV12345 assemblies.fasta.txt]

NOTE1: Small internal gaps have been filled with N residues in sequences that are nearly coding complete.

NOTE2: For viruses for which partial assemblies were obtained, only the longest contig is included below. 

NOTE3: Viruses are grouped according to species, with coding-complete or nearly coding-complete assemblies first and partial assemblies last.
 
**********

>TVV1-BRIS/92/STDL/B7268(NYU)
GGAGCGATCCGCTTTCTTCTTTTTGCACCCAACATTGTCACTTCATTATGACGGACTCGT
AACGCGGACACATAACAAGCGTAGTGTCCTCGACGATTGCTATCCTCGTGTGAATTCCGG
GCTCCGCTTGCACTGATGGTACCTCCTACGAAACTTGGAGAGACTTCGGTCTCGAAGAGC
GGTAATGTACCCTCTGCGCCTGGGACCTAATGGTGTTTTTGCTGTAGGTAACACAGTTGT
AGAAAGACTGGGGGTTTAACATCTTAGTTCGCTAAGTATGTCCTCAACTTCGCTCTGCTG
TGATCTGAATACCCATGGAAGCTTCTGCTAACGGGTTATCACATAATGATAATGCGAATA
AATCGCAAAATGTTGGACCCTCTACTCCCCCGGGGTCAGATAAGCAAGGAGGAGAAAAAC
AACAAAATTCTTTTAATTCTTTTTCAAATGATTTCTTTTTTAATTTTTTACGTATGGCTA
CAGATACCCACATTTCAGATAGTCCAGGCGTCTCCTTTATCGGAAAAGATGGCACTCCCT
ACTCATCAGTTACAATCCCTTCTGCAGTAGGTCGCCTTACACACGAAGTAGTCGCTTCAG
CTGTTCAACTCAACGTTACAACCAACAATACTTTAGAAGTTGATTACGGTTTTGGCCAAG
ATGTTTCAAGATCTACAGGAACAATTCCGATTCCGATTTTCGATGGTGAGAAATACAAAG
AAACAGCTCGTGCTTTAGGCGCCATCTTCAGCAAGAAAGGCTATTCTGTCGATGTCACAT
CCCAGACAGTCCAAGAAACTCTCAAGAACTCAGATCTTACTATCGCAACAGTAGCAGCCG
GATACTACACAGCCTTAGCTGCACGCCATGAGCTCACAAAACAAGTAAGTATGGCCGCTC
ACACAATTCCATTCGTAACTGCTTTATCCGATACATTTACAGCAGCCCAGAATGCACAGC
GCTCAAGCCACGTCATCTCTTCTTGCTTACGTTGCCCAGCCTCTGGCACTGCACAACTCG
ACATTACTATTGGCACAAGGATGTGGACAAATGTCTCCGTTGAGAGCCTCTCTCCACAAA
ACATGGTAGTTCCGAATCCAAACGATGTATCATTCTTCATTCCGAACAAAGCTCTTCCGC
CACCATGGTGGTGTGCTATTTGGCTCCTCAACGCTTTCTTACATAGTTTTGTTGCGCCTA
CTCACATCAACATCTACATCACGCCAGGAGAAACATACCATCTCGCTCCATTCACTGATG
CCGACGTTTATGCAGCCATTCCTATTTTACTTGCGATGTCGAAGGCATCACGTCCAGTTC
CAGAAAGCGTCGAGAGCATGCTTTATGCTTACGGCACACAGATGATCATCCAACCTCACT
CACTTTACACAGAAGGAGGCTTGATCAGAAGAATGATCTTTACAGTTCCACACCTTCCAG
CCCACGGCTATTTCGTTACTAACTCCGAATATTCAAGATACATGAACATCGCTGTTCCAA
ACGACCCACGCTCCGCTAAAGATTTTATCATAGGCGCGGGAACAGGCCTCTTACAGATTA
TTCTTGCATACCAAGCCGCTTTCAGTTGCGCTGGCCCTATCGCACTCCATTGGCACGCAA
ACGATGCAATTTCACAAGGTATGGATACAGTTGCTAATGCATACCTCCAAGGAAGATACT
TCACAATTCCAATGGCAGTCAACGTCGCCACAAATGTTGCCCAATACACCACAATGGTCA
GAGCCGACCCTGAATACAGACGCACACTCGATCGGATCTTACCTCGCATATTCGGCCCAT
CAACAGATACAATTTTCGGTTTCATCGAATCAGCCATCTCATCATCCTGGGTCTCAATCG
ACGCTGTTAAGCGTAATGGCCGCGCCAGAAAGTTCAGAACTGCTTTTATCAATCGCTTCC
ACGATCCAGAGTTCGCATACATGTTCGGTATCACCGGCAACGGTATCGAAAGAATGGAAG
GTAAAGTTACTTCGAACATTGCCCAAGAAATAGATTACCTCTTGAATGGTGGCGACCTCC
GCAACTGCCCTGTCCTCCGCACCTTGAAGGCCGCCGAAAGAGATGAGACAATTACGTTCA
TGTGCAAGGACAAAATCGGCTCCATCTTCGCTATGGATGGTACTGTTCGCGTACTCAAGC
GCTACGAGACCATCGATCTCAATCAACTCGGATGGACTTCTCATGGCAAAGTCATGAAAC
CATACGCTTTCAGAGCTCCGATCATCCAAGGCATAACAATCTGCAACACAGCTTACACGA
CCACAGCTATCGACATTGTCACAACAGTCTTTGGTCCCTTACGCCTCCGCGTAGGCACCC
TTTTTGAGTAAAGCTGTACGTTGTGGCCCTGTAGTACCATCCGTCAAACATCACTTCAAT
CTCAAAGTTGTTACACTCATAGAACGTGATCACAAAAAATATACATTTGTACCCGGATAC
GGATGGGTATTACAGGATGATTATTTGAGAAATGCCGTCAAGATGACTGGTGAACATGAG
TTACCTCCGAACCAGTTACCCTCTGACGATGATCTTTTACTTACATACGCAAAAATTTTA
CTTTACGATTACATAACTCATTTTCCTAAACATAGACACAGGAATCCAAATTTGTTAGAC
GAAGAAACAGAACTACGACTCTTCCCTATTAAGACAGATTCAGCAGCCAGAAACAAAGTT
AATTTCTACGCCAGATCACTGTGGAACGACGCAACTACTGACAAATCAGCCTTCAAACCT
GGAACTTACAATGATACAGTTGCAGGTCTGCTAATGTGGCAACAGTGTGCTCTCATGTGG
TCTCTACCTAATTCAATCATAAATCGAACTATTAGCGGTGTTTGTGATGCATTAACCGAT
AGGACTTCACTCACGCTATTGAAAAGACTCTCAGATTGGTTGAAACAACTTGGGCTTGCC
TACGCACCAATACCTCGCTTGTTCATCGAACTCTCCACTCTATTAGGACGCGGAGCAATC
CCAGGCGATCCCATCAAAGACATTAAGCACAGACTTACATTTAACCCACATATTACAGTA
GATGTTCCACAAGACCAGTTACACGATCTGATCTACAAACTTCTGTCTAGAAATCTCAAT
AACACCAAGAGCAATGATTTCGAATACCACTTAGAAGAACGATTACTTTGGTCCAAATCA
GGAAGCCACTACTACCCCGATGACAAGGTCAACGAGCTACTCCCGCACCAACCTACACGA
AAGGAGTTCTTAGACGTTGTAACAGTAGATTACATCAAGCAATGCGCACCCCACGTTTTC
ATCAGGCAATCACGCAAGCTAGAACATGGCAAGGAACGATTCATTTACAACTGTGACACA
GTCTCATACGTCTATTTTGATTTTGTCCTGAAGCTCTTTGAGTCAGGATGGCAAGATAGT
GAAGCAATATTGTCACCAGGCGACTATTCAAGTGAACGTCTCCATGCTAAAATTTCTTCT
TACAGATACAAGGCTATGCTAGATTATACAGATTTCAATTCTCAACACACTATCCAGAGC
ATGCGCTTGATATTTGAAACTATGAAAGAACTGCTCCCGTCGGAAATGACTTTTGCCCTT
GACTGGTGTATCGCCTCCTTTGATAACATGCAAACATCTGATGGCCACAAATGGGTCGCA
ACCCTCCCCAGTGGACATCGCGCTACTACATTTATCAACACAGTCTTAAATTGGTGTTAC
ACACAAATGGTCGGTCTTAAATTTGATAGTTTTATGTGCGCTGGTGATGATGTCATTCTG
ATGTCCCAAGAACCAATATCACTAGCCCCAATCCTCAAATCACATTTTAAGTTCAATCCT
AGCAAACAAAGCACAGGTACCAGAGGCGAGTTCCTACGCAAGCATTACGCTGATGACGGT
GTTTTTGCCTACCCATGTCGAGCAATTGCAAGCTTAGTAAGTGGAAATTGGTTGAGCCAA
TCGCTGAGAGAGAACACCCCAATTTTGGTCCCAATACAAACCGGTATCGACAGATTACGT
AGCAGAGCAGGTTTACTCGGAGTCCCTTGGACTATAGGCCTTTCTGAACTCATTGAGAGA
GAGGCGGTCCCTGGCGACGTCAGCATGGCTCTACTTAACTCACACGCAGCCGGGCCGGGC
CTGATCACTCGCGATTACAGTTTGTTCACAGTTACACCGAATCCACCCAAAGTAAGCAGC
TCACTCGAATACACAGCGACTCGATACGGTCTCCAGGACTTGTCTAAACATGTACCTTGG
AAACAACTTACCTCAGAAGAGAGTAACAAATTGGGTCAACAGATTAAGAAAATGAGCCAC
AGGCATTGTAGCCAAGCCAAGATAACCTACAAATATGTCTACGAAGTTTTTAAACCTAGT
GGGCTCCCTACGGTGTTATCTAATGGCAACCAATCATCGTTGTCGATGGTGTGGTGGCAG
GCGATGCTTAAGGAAGCAATGCAGGATAATTCTACTAAGAAGACGAACGCTAAAATGTTT
GCCTCGAACGCATGTACAAGCTCCGTTAGCGGAGATGCGTTCTTGCAGGCAAGCGCCAGA
ATGGCTGGTGTCCTAATCACTAGTCTGATAACGTCTTCATCATAACGTACAGCTAGAAAA
GTCTCTATAGTTGCTCAAGACTTATAATGAGCCAGTTGGCCTCACTATACC

>TVV1-GOR/03/PNGIMR/69(NYU)
GGAGTCACCCACTTTCCTCTTTTTGCACTCAACATTGTAACCTCATCATGACGAACCCAC
AACGCGGACACATAACAAGCGTAGTGTCCTCGACGATTGCCATCCTCGTGTGAATTCCGG
GCTCCGCTTGCACTGATGATACCTCTTACGAAACTTGGACAGACTTCGGTCTCGAAGAGC
GGTAATGTATCCTCTGCGCCTGGGACCTAATGGTGTTTTTGCTGTAGGTAATTTCAGTGG
TAGAAAGAATAGGGGTTAAACATCCTGGTTCGCTAGGTTTGTCCCTAACTTTGCTCAGCT
GATGGTGAATACCCATGGAGGCTTCTGCTAGTGGGTTATCACATGATGATAATGCGAATA
AATCGCAAAATGTTGGACCTTCTACTCTTCCGAGGTCAGATAAACAAGGAGGAGAAAAAC
ACGAAATTTCTTTTAATTCTTTTTCTAATGATTTCTTTTTTAATTTTTTACGTATGTCTA
CGAGCACTCACATTTCCGACAGTCCAGGCGTTTCCTTTACTGGAAAGGACGGCATCCCCT
ACACATCAGCTACAATTACATCAGCTGTCAGCCGTCTCACACACAACGTAGTAGCTGCAG
CAGCCCAATTAAACATTACGGCCGACAACGTATTAGAAGTAGATTACGGCTTTGGCCAAG
ATGTCTCAAGATCTACAGGAACCATCCCAATCCCTATCTTTGATGGTGAGAAGTACAAAG
AGACAGCCCGCGCCTTAGCAGCAATCTTCAATAAGAAAGGCATGGCCGTTGATGTCACTT
CCCAAACAGTCCAAGAAACACTCAAGAATTCGGACCTCACAATCGCTACCGTCGCAGCTG
GATACTATACAGCCTTGGCCGCCCGCCACGAACTCACAAAAGAGGCGAGCGCAGCACCTC
ACGCTATTCCGTTCGTAACCGCCTTATCCGACACCATTTCTGCAGCACAAAACGCACAAC
GTTCAAGCCACGTTATTTCCTCTTGCTTACGTTGCCCTGGTTCAAACAACGCACAACGCG
ACGTCGGAATCGGCACCAACATGTGGACTAATGTCTCCGTCGAAAGTCTCTCAGCACAGA
ACATGGCAGTTCCGAATCCCAACGACGTATCTTTCTTCATTCCGAACAAAGCTCTTCCAC
CCTCATGGTGGTGTGCAGTTTGGCTCCTCAATGCTTTCCTCCACAGCTTCGTCGCTCCAA
CTCACTTCCACATCTTCATTACGCCAGGAGAAACATATCACCTCGCCCCATTCACAGATG
CTGACGTTTACGAAGCTATCCCTCTCTTACTCGCGATGTCAAAGTCATCTCGCCCTGTTC
CAGAAAGTGTTGAGAGTATGCTATATGCTTACGGCACACAGATGATCATCCAACCGCACT
CACTTTACACTGAAGGTGGATTGATCAGAAAGATGATTTTTACTGTTCCACACCTTCCAG
CGCATGGTTACTTCGTTACGAACTCAGAATTCTCAAGATACATGAATATTGCAGTTCCCA
ATGACCCTCGTTCCGCCAAAGATTTTATTATAGGCGCCGGAACTGGTCTCTTACAGATCG
TACTCGCTTACCAAGCTGCTTTTAGCTGTGCCGGCCCTATTGCCCTTCACTGGCACGCAA
ACGACGCCATCTCCCAGGGCATGGATACAGTCGCAACCACTTACCTTCAAGGAAGATACT
TTACGGTTCCAATGGCAGTCAACATCGTCAACAACGTTGCTCAGTACACTACACTCGTCC
GCGCTGATCCAGAGTACAGACACACACTCGAGCGAATCTTACCACGCATATTCGGTCCGT
CAGTTGATACAATCTACAATTTCATCGAATCCGCCATTTCATCATCTTGGGTATCAATCG
ACTCTCGCAAACGCAACGGCCGCGCCAGAAAGTTCAGAACAGCTTTCATCAATCGCTTCC
ACGATCCAGAATTTGCATACATGTTCGGTATTACCGGCAACGGTATCGAAAGAATGGAAG
GAAAAGTTACTTCCAATATCGCACAGGAGGTCGACTACCTCTTAAACGGAGGCGACCTTC
GCAACTGCCCGGTCCTTCGTACATTAAAGGCGGCAGAAAGGGAAGGCACGATCACTTTCA
TGTGCAAAGAGAAAGTCGGATCACTTTTCGCCATCGACGGCACAGTTCGCGTATTCAAAA
GATATGAAACAATCGATCTCGCCCAGCTCGGATGGACCTCACACGGCAAGGTGATGAAAC
CTTACGCCTTCCGGGCTCCGATCATCCAAGGAATGACCATCTGCAACACGGCTTACACAT
CTACAGACATCGACATCGTCACAACAGTCTTCGGCCCTTTACGTTGCCACGTAGGCGCCC
TTTTTGAGTAAGGCTGTACGTTGTGGCCCTGTAATACCATCCATCAAACATCACTTCAAC
TTCAAACACGTCATAGATATCAAGCACGGTGGTAACGAGTACACATTCATCCCCGGCTAC
GGATGGGTATTACAGGATGGTTATTTATTGAATGCCGTAAAGATGACTGGCGAAGGAGAT
TTGCCTCCAGACCAGTTACCTTACGATGATGATCTTTTACTTACATACGCAAAAATTTTA
CTTTATGATTACATAACTCATTTTCCTAAACACAGATACAAAAATCCAAACATATTAACT
CAAGAAACAGAACTACAGCTCTTTCCACTTAAGACAGACTCAGCAGCTAGAAACAAAGTA
AACTTCTATGCTAGATCACTATGGAACGAAACAACTACAGACAAGAGTGCTTTCAAACCA
GGAACATATAACGATACAGTAGCAGGTTTATTGATGTGGCAACAATGTGCTCTCATGTGG
TCATTACCTCATTCAGTTATCAACAAAACAATTAGCGGTGTTTGTGATGCATTAACCGAT
AGGACTTCACTCACGCTATTGAAACGTATTTCGGATTGGCTAAAACAACTTGGACTAGCC
TACTCACCCGTCCTCCGTCTATTCATTGAACTTCCGACACTATTAGGACGCGGTGCAATA
CCAGGCGATGCCATAAAAGATATGAAGCACAGACTTAAATTCGATCCATCAATAACAGTC
GAGGTTCCAAAAGACTTATTACATACTTTGATCTACAGACTCTTATCTCGCAACCTCAAT
ATTTCGAAAGCAAACAGCTTCGAACACCACCTAGAAGAAAGATTACTTTGGTCCAAATCA
GGAAGCCATTTCTACCCAGACGAATGGATAAACCAGCTGCTTCCAAAACAACCTACAAGA
AAAGAATTCTTGGATGTCGTAACAGTAGACTACATTAAGCAATGTCAGCCTCAAATTTAC
ATCAGACAATCTCGCAAGCTAGAGCACGGCAAAGAACGTTTCATTTACAACTGTGACACG
ATCTCATATGTCTATTTTGATTTTATCCTGAAGCTCTTCGAGACAGGATGGCAAGATAGC
GAAGCAATACTGTCACCAGGCGACTACACTAGTGAACGTCTCCACACAAGAATCTCCAGC
TACAAGTACAAAGCCATGTTAGATTACACTGATTTCAACTCTCAACATACAGTCGAAAGC
ATGCGATTGATCTTTGAAACTATGAAGGAACTACTTCCTCCTGAAACAGCTTTCGCTCTT
GATTGGTGTATTGCCTCATTTGATAACATGCGAACAACTGATGGTATGAGATGGGTAGCC
ACTCTTCCTAGCGGACATCGCGCCACGACATTTATCAACACTGTTTTAAATTGGTGCTAC
ACTCAAATGGTCGGTCTTAAATTTGATAGTTTCATGTGTGCTGGCGATGACGTCATCTTG
ATGTCCCAGACCCCAATTTCGCTAGCCCCAATACTTACATCACCTTTTAAGTTTAACCCT
AGTAAACAGAGCACAGGTACAAGAGGCGAGTTCTTACGCAAGCATTACACGGACGAAGGT
GTTTATGCATATCCGACACGAGCTATTGCAAGTTTGGTGAGTGGAAACTGGTTAAGCGAA
GCACATAGAGAGAACACTCCAACACTGGTCCCGATACAGAACGGAATCGACAGATTACGT
AGTAGAGCAGGTTTACTCGGAGTCCCATGGATTTCTGGCCTCTCAGAACTCGTAGAGAGG
GAGGCTATTCCTAAGGATGTTGGCATGGCTCTGCTGAATTCACATGCCGCAGGCCCAGGT
TTGATTACTCGCAATTACAGTTCTTTCACAGTTACACCAAATCCACCCCAAGTTAGCAGT
ACACTCGAATACACAGCAACTCGCTACGGTCTTCAAGATTTATCTAAACATGTACCATGG
AATCAACTTTCAATAATGGAATGCAACAGATTAGGACAAAAAATTAAGAAAATGAGTCAC
AGGCATTGTAGCCAGGCTAAGATAACTTACAAATACGTCTACGAGGTTTTTAAACCTAGT
GGACTCCCCACGGTGTTATCTGAAGCCAGCCAACCATCGTTGTCGATGGCGTGGTGGCAG
GCAATGCTTAAGGAAGCAATGCAGGACAATTCTACGAAGAAGATAGATGCTCATATGTTT
GCTTGTAACGCATGTACAGGCTGCGTCAGCGGCGATGCGTTTTTACGAGCGAATCCCAAA
CTGGCTGGTGCTTTGATCACTAGCTTGATCACTTCTTCATCATAACGTACAGCTAGAAAA
GTCTCTATGGTTGCTCAAGACTTATAATGAGCCAGATGGTCTCAC

>TVV1-NYCA04(NYU)
GGTCCACTTCCCTCTTTTTGCACTCAACATTGTTACTCCATCATGACGGATCCGTAACGC
GAACACGTAACAAGCGTAGTGTTCTCGACGATTGCCATCCTCGTGTGAATTCCGGGCTCC
GCTTGCACTGATGGTACCTCTTACGAAACTTGGAGAGACTTCGGCCTTGAAGAGCGGTAA
TGTGCCCTCTGCGCCTGGGACCTAATGGTGTTTTTGCTGTAGGGATTTTCGGTGGTAGTG
AGATTAGGGGTTAAACATCCTGGTTCGCTAGGTTTGTCCCTGACTATACTCAGCCGATGC
TGAATACCCATGGAGGCTTCTGCTAACGGGTTATCACATGATGAAAATGCGACAAGATCG
CAAAATGTTGGACCTTCTACTCTTCCGGGGTCAGATAAACAAGGAGGAGAAAAACACGAA
ATTTCTTTTAATTCTTTTTCTAATGATTTCTTTTTTAATTTTTTACGTATGTCCGCACAC
ACACATATCTCAGACAGTCCAGGCGTTTCTTTCGTTGGAAAAGACGGCACACCTTACTCA
GCAGCTACAATCACATCAGCTGTAGGCCGTCTTACACACGAGGTATCTGCATCAGCCGTC
CAGCTTAACATTTCGACTAACAATACCTTAGAAGTAGACTACGGTTTCGGTCAAGACGTC
TCGAGATCATCAGGAACCATCACAATCCCAATTTTCGATGGCGAAAAGTACAAGGAAACA
GCGCGTGCCTTAGCAGCAATCTTCAGCAAAAAAGGCATGGCAGTCGATGTCACGTCACAG
ACAGTCCAAGAAACACTCAAGAATTCGGACCTCACAATCGCGACAGTTGCAGCTGGATAT
TACACAGCTTTAGCCGCACGTCACGAGCTTACGAAACAGGTAAGCGTTGCAGCCCACACT
ATTCCTTTTGTCACCGCATTATCCGACACATTCACAGCCGCACAGGATGCACAACGTACA
AGCCACATTATCTCTTCTTGCTTACGTTGTCCTCATTCCAATAACGTTCAACGCGACATC
GGAATTGGCACAGACATGTGGAGTAATGTCTCCGTCGAAAGTCTTTCACCACAAAATATG
GCAGTTCCAAACCCGAATGACATATCGTTCTTCATTCCGAACAAGGCTCTCCCGCCCTCA
TGGTGGTGCGCTATTTGGCTTCTCAATGCCTTCATCCACAGCTTCGTCGCTCCGACACAT
ATCCACATCTTCATCGCTCCAGGTGAAACGTATCACCTCGCACCATTCTCGAGCGCTGAT
GTTTACGAAGCGATTCCTATCTTACTCGCAATGTCGAAGGCATCACGCCCAGTTCCAGAG
AGCGTCGAAAGCATGCTCTACGCCTACGGTACACAGATGATTATCCAGCCACATTCACTT
TACACGGAGGGTGGAATAATCAGAAAGATGATATTCACAGTTCCACATCTCCCAGCACAT
GGCTATTTCGTTACGAACTCAGAATATTCCAGATACATGAACATCGCTATCCCAGACAAC
CCTCGCTCTGCCAAAGACTTCATTATTGGCGCAGGAACGGGCCTCTTACAGATCATACTC
GCCTACCAAGCTGCCTTCAGTTGCTCAGGCCCTATTGCCCTTCACTGGCGCGGAAACGAT
GCGATTACACAAGGTATGGATACGATTGCAAGCACATATCTTGAAGGAAGATACTTTACA
GTTCCTCTGGCAGCCGCAGTTGCTAATAACGTAGCGCAGTACACAACGATGGTCAGGGCC
GATCCCCAATACAGACACACACTCGACCGGATTTTACCTCGCATATTCGGTCCGTCTACA
GATACAGTCTTCAACTTCATCGAATCCGCGATCACCTCATCGTGGGTATCAATCGATGCC
CGCAGGCGCAACGGCCGCGAAAGAAAGTTCAGGACTGCCTTCATCAACCGCTTCCACGAT
CCAGAGTTCGCATACATGTTCGGTATCACAGGCAACGGCATCGAGAGAATGGAAGGCAAA
ATCACTTCCACCATCAGCCAAGAGGTCGACTACCTCTTAAACGGCGGTGACCTTCGCAAC
TGCCCAGTCCTCCGTACACTCAAAGCAGCAGAAAGGGAGGAAACAGTTACGTTCATGTGC
AAGGAGAAAGCCGGCACACTTCTTGCCATGGACGGCACAGTTCGCTTCTTCAAGCGGTTC
GAGACAATCGATCTCGCCCAGCTCGGCTGGACATCACATGGTAAGGTCATGAAGCCATAC
GCATTCAGAGCTCCAATCATCCACGGAATTACGATCTGCAACACAGCCTACACGACAACA
GCCATCGACATCGTTACCACTGTCTTTGGCCCCTTACGTCAGAGGGTAGGTTCCCTTTTT
GAGTAAGGCTGTGCGTTGTGGCCCTATAATACCAGCCGTCAAGCATCATTTCAATTTCAA
ACAAGTTATAACAGCTAAACGAAATGATAACGAATATATATTTATACCAGGTTACGGTTG
GGTATTACAGGATGATTATTTGTTGAATGCCGTAAAGATGACTGGCGAAGGCGATTTACC
CCCTGACCAGTTACCTTACGATGATGATCTTTTACTTTCATACGCAAAAATTTTACTTTA
TGATTTTACAACTCATTTTCCTAAATCCAGATATAACAATCCAAAAATATTAACTCAAGA
AACAGAACTTCAACTTTTCCCACTCAAAGAAGACTCAGCTGCTAGAAACAAAGTTAACTT
CTATGCTAGGCTACTATGGAACGAGACAACTACAGACAAAAGAGCTTTCAAACCAGGAAC
TTACAATGATACAGTAGCAGGCTTATTGATGTGGCAACAATGTGCTCTCATGTGGTCAAT
ACCGAAGTCAATCATCAACAGAGTAATCAGCGGTGTTTGTGATGCATTAACCGATAGGAC
GTCACTCACGCTATTAAAACGTATCTCAGATTGGCTGAAACAACTTGGATTGGCCTACTC
ACCAATACATCGCCTCTTCATAGAGCTCCCTACATTATTAGGACGCGGAGCAATACCAGG
CAATGCAGCCCAAGACATTAAGCACAGACTCACATTCAACCCATCAATCACAGTAGACGT
GGCCCAGGACCAACTACATAGGTTAATCTACAGACTATTATCTCGAAATCTTAATACTAC
CAAAATCGATAGTTTTGAGGATCACTTAGAGGAGCGTTTACTTTGGTCAAAATCAGGAAG
TCACTATTACCCTGACGACGAAGTCAATCGGTTACTTCCCCATCGCCCTACAAGAAAAGA
GTTCCTAGACATAGTAACAGTAGACTATATTAAAAGATGCAAGCCCCAAGTTTTTATCAG
ACAATCGCGCAAGTTAGAGCATGGTAAGGAACGGTTCATATACAATTGTGATACGATCTC
ATATGTCTATTTTGATTACATCCTGAAGCTCTTCGAGACAGGATGGCAAGATAGCGAAGC
AATACTATCACCAGGAGATTATACCAGCGAACGTCTCCATGCCAAAATCTCTAGTTACAA
GTACAAGGCAATGTTAGATTACACAGATTTCAACTCTCAACATACGATCCAAAGTATGCG
TCTGATTTTCCAAACCATGAAAGAGCTACTCCCACCAGAAGCAGGTTACGCACTCGATTG
GTGTATAGCGTCTTTTGACAGCATGAAAACGTCCAACGGCCATAAATGGGTAGCGACACT
CCCTAGCGGACATCGCGCTACAACTTTCATCAACACTGTACTAAACTGGTGTTACACGCA
AATGGTCGGTCTTAAGTTCGACAGTTTTATGTGCGCTGGTGATGACGTTATTTTAATGTC
CCAAGAACCAATATCACTAGCTCCAATTCTTACATCACATTTCAAGTTCAACCCTAGCAA
ACAAAGCACAGGCACAAGAGGTGAGTTCTTACGTAAGCACTACACAGAAGAGGGTGTTTT
TGCATACCCAAGTCGAGCAATCGCAAGTCTAGTAAGTGGAAATTGGATAAGCGATTCAAT
GAGAGATAACACCCCAATGGTGGTCCCAATACAGAACGGAATCGATAGATTACGTAGTAG
AGCAGGTTTACTCGGAGTTCCTTGGACTTTAGGCCTCTCAGAGCTCATAGAGAGAGAGGA
GATACCCAAGGAAGTCGGCATGGCTTTACTAAATTCACGCGCAGCGGGACCCGGTCTCAT
CACACGTAATTACAGTTCTTTCACAGTTACACCCAAACCACCTAGAATCACTAGTACGCT
TGAATACACCGCAACTCGTTTCGGTGTCCAAGATCTGTCAAAGCATGTACCATGGAAACA
ACTCACAATACAGGAATGCAACAAATTAGGTCAACAAATTAAGAAAATGAGTCACAGGCA
TTGTAGCCAGGTCAAGATAACCTACAAATGCGTCTATGAGGTTTTCAAACCAAGTGGACT
CCCCACGGTGTTATCTGAGACCAGCCAGCCATCGTTGTCGATGGCGTGGTGGCAGGCAAT
GCTTAAGGAAGCAATGCAGGACAATACTGTCAAGAAGATAGATGCGCAAATGTTCGCGAG
TAACGCATGTACAAACTCCGTTAGCGGGGATGCGTTTTTACGAGCGACGGCTAAAATGGC
AGGTGTTTTAATCACTAGCCTCATCTCTTCTTCTTCATAACGCACAGCAAAGTCTCTATA
GTTGCTCAAGACTTATAATGAGCCAGTTGGTT

>TVV1-NYCC37(NYU)
GTGATTCACTCTTCTCTTTTTTGCACTCAACATTGTTACCCCATCATGACGAATCCACGA
CGCGGACACGTTACAAGCGTAGTGTCCTCGACGATTGCCATCCTCGTGTGAACTCCGGGC
TCCGCTTGCACTGATGGTACCTCTTACGAAACTTGGATAGACTGCTAAGTCTTGAAGAGC
GGTAATGTATCCTCTGCGCCTGGGACCTAATGGTTTTTCTGCTGTAGGTACTTTATAAGG
AAGGATAAGGGTGTTGACATCACTAGTTCGCTAGTATGCCTTATCTTTTTCTTATAGAGA
ATTGAATACCCATGGAGGCTTCTGCTAGTGGGTTATCACATGATGATAATGCGAATAAAT
CGCAAAATGTTGGACCTTCTACTCTTCCGAGGTCAGATAAGCAAGGAGGAGAAAAACAAC
AAAATTCTTTTAATTCTTTTTCTAATGATTTCTTTTTTAATTTTTTACGTACGTCTACAA
ACACGCACATCTCAGACAGTCCAGGTGTTACTTTCGTCGGAAAAGATGGCACACCATACA
GCTCAGCTACAATCCCATCAGCCGTCTGCCGTCTTACTCACAATGTCGTTTCATCAGCCG
CTCAGCTTAATATTACAGCCGACAATGTTTTAGAAGTTGACTACGGCTTCGGTCAAGATG
TTTCAAGAACTACAGGAACCATCCCAATCCCTATTTTTGATGGTGAAAAGTACAAGGAGA
CAGCTCGTGCCTTAGCTGCAATCTTCAACAAGAAAGGTATGGCTGTTGACGTCACATCAC
AGACGGTTCAAGAAACCCTCAAGAATTCCGACCTTACCATTGCTACTGTTGCAGCCGGCT
ACTATACAGCATTAGCCGCACGTCATGAGCTCACAAAAGCAGTCAGTATTCCAGCTCATA
CTATTCCATACGTCACCGCCTTATCCGACACGATGGCCGCAGCACAAGGTGCACAGCGTT
CAAGCCACGTAATCTCTTCTTGCTTACGCTGTCCTAATAGCCAGAATATTCCACGCAACA
TCCAGGTCGGAACAAACATGTGGACTAATGTCTCAGTTGAAAGCCTTTCTTCACAGAATA
TGGTTGTTCCAAATCCAAATGACATATCATTCTTCATCCCAAATAAGGCTCTCCCACCAT
CTTGGTGGTGTGCGATCTGGCTCCTCAACTCTTTCCTTCACAGTTTCATTGCACCTACCC
GCATCCACATCTTCATCACGCCAGGAGAAACTTACAACCTCGCTCCTTTTTCAGACGCAG
ATGTTTACGAGGCTATCCCTCTCATGCTTGCAATGTCGAAGTCATCACGCCCAATACCTG
AAAGCGTTGAAAGCATGCTCTACGCTTACGGCACACAGATGATTATCCAGCCACACTCGC
TCTACACGGAAGGAGGTTTGATCAGAAAAATGATCTTCACTGTACCACACCTCCCAGCAC
ATGGTTATTTCGTCACTAACACCGAATTCTCAAGATACATGAACATCGCCGTTCCTAACG
ACGTTCGCACTGCCAAAGATTACATCATCGGCATAGGAACGGGTCTCTTACAGATCGTAC
TCGCATACCAAGCCGCCCTCAGCTGCGCCGGCCCTATCGCACTCCATTGGCGCGCAAACG
ACCCTGTTACCGAAGGCATGGACAGGGTAGCCAGCATCTACCTTGAAGGAAGGTACTTCA
CTATTCCAATGGCAGTCAACGTCGCTACAAATGTTGCCCAATACACCACGATGATCAGAG
CTGATCCAGAATACAGACGCACCCTTGATCGGATCTTACCACGTATATTCGGTCCGTCAA
TTGACACAATCTACAACTTCATCGAATCAGCGATCGGATCATCTTGGGTATCAATCGATG
CTCGTAAGCGCAATGGCCGTGCCAGAAAGTTCAGAACGGCCTTTATCAACCGTTTCCACG
ATCCAGAATTCGCATACATGTTCGGCATCACAGGCAACGGTATCGAGAGAATGGAAGGCA
AAGTCACTTCCAATATCGCCCAAGAAGTTGATTACCTCATGAATGGTGGCGACCTTCGCA
ACTGCCCAGTCCTTCGTACACTCAAAGCAGCAGAAAGGGAAGAGACAGTTACCTTCATGT
GCACGCAGAAAGTCGGCTCACTCTACGCCATCGACGGAACAATCCGCGTCTTCAAGCGGT
TCGAAACAATCGATCTTGCCCAACTCGGTTGGACATCACATGGCAAGGTCATGAAACCTT
ATGCTTTCCGCGCGCCGATCATGAACGGTATGACCATCTGCAACACAGCCTACACCACAA
CAGCCATCGACATATTCACAACAGTCTTTGGTCCATTACGCCTCCGCGTAGGTTCCCTTT
TTGAGTAAGGCTGTACGTTGTGGCCCTGTAATACCATCCGTCAAACATCACTTCAATATA
GATTACCTCAGTATTGTCAAACACAAAGGTAATGAATACACTTTTGTCCCAGGATACGGA
TGGATATTACAGGATGATTATTTGTTGAATACCGTCAAAATGACTGGTGAAGGTGATTTA
CCACCTGATCAGTTACCTCAAGACGATGATCTTTTATTTACATACGCAAAAATTTTACTT
TACGATTACATATCTCATTTTCCAGAATTCAGATACAAGAATCCAAAGTTCTTAACTCAA
GAAACAGAACTACAACTTTTCCCGCTCAAGAAAGACTCAGCTGCTAGAACGAAAGCAAAC
TTCTACGCTAGAACATTATGGAACGACACTACTACAGATAAGACAGCTTTCAAACCAGGA
ACATACAATGACACAGTCGCAGGTTTATTGATGTGGCAACAATGTGCTTTAATGTGGTCT
CTGCCCAAGTTAGTCATCGACAAAACAATTAGCGGTGTTTGTGATGCATTAACCGAAAGG
ACTTCACTCGCGCTATTGAAACGCATCTCGGATTGGTTGAAACAACTTGGCTTAGCCTGC
TCGCCAATATTTCGTCTCTTTATCGAGCTCCCCACTTTGTTAGGACGCGGAGCTATCCCT
GGCAACAGTACATTAGACCTAAAGCATAGACTCAGATACGATCCATCAATGACAGTTGAT
GTTCCAAGGAATCAGTTGCACGACTTAATTTACAGACTTCTTTCACGTAACCTTCAAAAC
ATGAAAGTTAACAGCTTCGAACAGCACTTAGAAGAACGATTACTTTGGTCGAGGTCAGGA
AGCCACTTTTACCCAGATAAGGAGATTGACGACCTACTTCCTCCACAGCCCACCAGAAAG
GAGTTCCTAGATGTCGTAACCACAGAGTACATCAAACAGTGCACACCTCAAGTTTTCATT
AGACAGTCACGCAAATTAGAGCACGGCAAGGAACGATTCATTTATAACTGTGACACGATC
TCATACGTCTATTTTGATTTTGTCCTGAAGCTCTTCGAGTCAGGATGGCAAGATAGCGAA
GCAATATTGTCACCAGGCGACTTTACAAGTGAACGTCTCCATGCTCGCATCTCTAGTTAC
AAGTACAAAGCTATGTTGGACTACACGGATTTCAATTCGCAACACACGATTCAAAGTATG
CGTTTGATTTTCGAGACTATGAAAGAGCTGCTCCCCCCAGAAACAACCTTTGCTCTTGAT
TGGTGCATCGCATCTTTTGACAACATGCAGATGTCTGATGGCCGCAAATGGATGGCGACT
CTCCCAAGTGGACACCGTGCTACGACATTCATAAACACGGTTCTGAATTGGTGCTACACA
CAGATGGTTGGTCTCAAATTTGATAGTTTCATGTGTGCTGGTGATGACGTTATCCTAATG
TCTCAAGAACCAATATCACTCGCTCCAATCCTCACATCACAGTTCAAGTTCAATCCTAGC
AAGCAGAGCACAGGCACAAGAGGTGAATTCCTACGCAAGCATTATACCGAAGCAGGTGTC
TTCGCGTATCCATGCCGAGCGGTTGCAAGCTTAGTAAGTGGAAATTGGTTAAGCGATTCA
TTACGAGAGAACACCCCAATTTTAGTCCCGCTACAGAATGGAATCGATAGGTTACGCTGC
AGGGCAGGTTTACTTGGAGTTCCTTGGAGTTTAGGCCTCTCAGAGCTCATTGAGAGAGAG
GCTATCCCTAGGTACGTTGGCATGGCCCTCCTAAATTCTCACGCAGCAGGACCGGGACTA
ATCACTCGTAACTACAGTTCTTTCACAGTTACTCCATCTCCACCTGAAATAAGCAGTTCA
CTCGGATACACAGCAACCCGTCACGGTCTGCAGGATTTATCCAAACATGTACCATGGAAT
CAGCTTACACTAGACGAGAAAAATAAGTTAGGACAGCAAATTGAGAAAATGAGCTACAGG
CATTGCAGCCAGGCTAAGATAACTTACAAATGCGTCCAAGAGGTTTTCAAACCTAATGGA
CTCCCAACGGTGTTATCTGACGCCAGCCAGTCAGCGTTGTCGCTGGTGTGGTGGCAAGCA
ATGCTTAAAGAAGCAATGCAAGACTATTCTACAAAGGAGATAGATGCCCATATGTTCGCT
TGTAACGCGTGTACAAGCTCCGTTAGCGGAGACGCGTTTTTACGGGCGACACCCAAGATG
GCTGGTGTCTTAATCACTAGCTTGATTTCATCTACTTCATAACGTACAGCAAAAAGTCTC
TAGAGTTGCTCAAGACTTATAATGAGCCGGTCGGT

>TVV1-NYCD15(NYU)
GGAGTCATCCACTTTCCTCTTTTTGCACTCAACATTGTTACCTCATCATGACGAATCCAC
AACGCGGACACATAACAAGCGTAGTGTCCTCGACGATTGCCATCCTCGTGTGAATTCCGG
GCTCCGCTTGCACTGATGGTACCTCTTACGAAACTTGGAGAGACTTCGGCCTCGAAGAGC
GGTAATGTACCCTTTGCGCCTGGGACCTAATGGCGTTTTTGCTGTAGGGATTTTCAGTGG
TAGAAAGATTAAGGGTTGAACATCCTGGTTCGCTAGGTTTGTCCTTAACTTTGCTCAGCT
GATGGTGAATACCCATGGAGGCTTCTGCTAGTGGGTTATCACATGATGATAATGCGAATA
AATCGCAAAATGTTGGACCTTCTACTCTTCCGAGGTCAGATAAACAAGGAGGAGAAAAAC
ACGAAATTTCTTTTAATTCTTTTTCTAATGATTTCTTTTTTAATTTTTTACGTATGTCTA
CGAACACTCACATCTCCGACAGTCCAGGCGTTTCATTTGTTGGAAAAGACGGCACCCCCT
ACACTTCTGCCACAATCACATCCGCAGTCAGTCGTCTTACACACAACATAGTAGCCGCGG
CAGCCCAATTAAACATTACAGCCGATAACGTGTTAGAAGTAGATTACGGCTTTGGTCAAG
ATGTTTCAAGATCTACAGGTACCATCACAATCCCTATCTTCGATGGCGAAAAGTACAAAG
AAACAGCCCGCGCCTTAGCAGCAATCTTCAGCAAGAAAGGCTCAGCCGTCGATGTTACTT
CCCAGACGATTCAAGAAACACTCAAGAACTCAGATCTTACAATCGCCACTGTCGCAGCCG
GATACTACACAGCTTTAGCTGCTCGCCACGAACTCACAAAGGAAGTTAGCAACGCACCTC
ACTCCATTCCATTCGTAACAGCCTTATCCGATACCATATCTGCAGTACAAGGTGCACAAC
GTTCAAGCCATGTTATTTCTTCCTGCTTACGTTGCCCAGCTTCCAACAATGCGCAGCACG
ATGTCGCGATTGGCACTAACATGTGGACGAATGTCTCCATCGAAAGTCTCTCAGCACAGA
ACATGACGGTTCCGAACCCCAACGATGTTTCGTTCTTCATTCCGAACAAAGCTCTCCCAT
CTTCATGGTGGTGCGCTATTTGGCTCCTCAATGCTTTCCTTCATAGCTTTGTCGCACCGA
CTCACTTCCACATCTTCATTACGCCAGGAGAAACATACCACCTCGCTCCATTCACAGATG
CTGATGTTTACGAAGCTATCCCTCTCCTACTCGCGATGTCAAAGTCGTCTCGCCCTGTTC
CAGAAAGTGTTGAAAGCATGCTTTACGCTTACGGCACACAGATGATCATCCAACCACATT
CACTTTACACTGAGGGCGGATTGATCAGAAAGATGATCTTCACCGTCCCACATCTTCCAG
CACACGGTTACTTCATTACGAATTCCGAATTCTCGAGATACATGAATATCGCTGTTCCAA
ACGATCCTCGCACCGCCAAGGATTTCATCATAGGCGCCGGAACAGGCCTCTTGCAGATCA
TTCTCGCTTACCAAGCTGCCCTTAGCTGCGCCGGCCCCATTGCTCTCCATTGGCACGGAA
ACGATGCTATCTCTCAGGGCATGGATACAGTTGCAGCTGCTTACCTCCAAGGAAGATACT
TCACAGTTCCAGATGCAGTCAATGTAGCCAACAACGTTGCCCAGTACACCACACTCGTTC
GCGCCGATCCTGAATATAGACACACGCTCGAGCGGATCTTACCACGCATATTCGGTCCGT
CAATTGATACAGTCTACAATTTCATCGAATCCGCTATTTCGTCATCTTGGGTATCGATCG
ACGCCCGCAAGCGCAATGGCCGCGCCAGAAAGTTCAGAACAGCTTTCATCAATCGCTTCC
ACGATCCAGAATTCGCTTACATGTTCGGTATCACTGGTAACGGTATCGAAAGGATGGAAG
GAAAAGTTACTTCCAACATCGCACAAGAAGTCGACTACCTCTTAAACGGAGGCGACCTCC
GCAACTGCCCAGTTCTTCGCACATTAAAGGCAGCAGAAAGAGAAGGCACGATCACTTTCA
TGTGCAAAGACAAAGTCGGCTCACTCTTCGCTATCGACGGCACAGTTCGCGTATTCAAGA
AATACGAAACAATCGGTCTCGCCCAGCTCGGATGGACATCACACGGCAAAGTTATGAAGC
CGTACGCCTTCCGGGCTCCGATTTTCCAAGGAATGACCATCTGCAACACGGCTTACACAT
CCACAAACATCGACATCGTCACAACAGTCTTCGGTCCCTTACGCTGCCACGTAGGTGCCC
TTTTTGAGTAAGGCTGTACGTTGTGGCCCTGTAGTACCATCCATCAAACATCACTTCAAC
TTCAAACACGTTATAGATATCAAGCACGGTGGTAACAATTACACATTCATCCCCGGCTAC
GGATGGGTATTACAGGATGATTATTTGTTGAATGCCGTAAAGATGACTGGCGAAGGAGAC
TTACCTCCCGACCAGCTACCTTACGATGATGATCTTTTACTTACATATGCAAAAATTTTA
CTTTACGATTACCTAACTCATTTTCCTAAACACAGATACAACAATCCTAAAAAGTTAACT
CAAGAAACAGAACTACAGCTCTTTCCACTTAAGACAGACTCAGCAGCTAGAAACAAAGTA
AACTTCTACGCTAGATTACTATGGAACGAAACAATTACGGACAAAAGCGCTTTCAAACCA
GGAACATACAACGATACAGTTGCAGGCTTATTGATGTGGCAACAATGTGCACTCATGTGG
TCACTACCACACTCAGTTATCAACAAGACTATTAGCGGTGTTTGTGATGCATTAACCGAT
AGGACATCACTCGCGCTATTGAAACGAATTTCAGACTGGTTGAAACAACTTGGATTGGCC
TTCTCACCTATTCACCGCCTATTCATTGAGCTCCCTACACTGTTAGGACGCGGTGCAATC
CCAGGCAATGCCACAAAAGATATAAAGCACAGGCTTGAATTCGACCCATCAATAACAGTC
GACGTTCCAAGAGATTCATTACATAGTTTGATCTACAGACTCTTATCTCGAAACCTAAAC
ATCTCTAAAATGAGCAGTTTCGAGCACCACCTAGAAGAAAGATTACTTTGGTCCAAATCG
GGAAGCCACTTCTACCCCGACGAAGAGGTAAACCAATTGCTTCCCAAACAACCCACGAGA
AAAGAATTCCTAGATGTTGTAACAGCAGACTATATCAAACAGTGTGAGCCTCAAGTCTAT
ATCAGACAATCCCGCAAGTTGGAGCATGGTAAAGAACGTTTCATCTACAATTGTGACACA
GTCTCATATGTCTATTTTGATTTTATCCTGAAGCTCTTCGAGACAGGATGGCAAGATAGT
GAAGCAATATTGTCACCAGGCGACTATACCAGTGAACATCTCCACACCAAAATCTCCAGT
TACAAATACAAAGCCATGTTGGATTATACTGATTTCAACTCTCAACACACAATTGAAAGC
ATGCGACTAGTCTTCGAAACCATGAAGGAACTACTCCCTTCTGAAACAGCCTTGGCACTC
GACTGGTGTATTGCCTCATTCGATAACATGCGGACAACTGATGGCAAAAAATGGACAGCT
ACTCTTCCTAGTGGACACCGCGCTACAACCTTTATCAATACGGTTTTAAATTGGTGTTAT
ACACAAATGGTCGGTCTTAAATTTGACAGTTTCATGTGTGCTGGCGATGACGTCATCCTG
ATGTCCCACACCCCAATTTCGCTAGCCCCAATTCTTACATCACCTTTCAAGTTTAACCCT
AGTAAACAGAGCACAGGCACAAGAGGCGAGTTCTTACGCAAGCACTACACCGACGAAGGT
GTTTTTGCTTATCCCACACGAGCTATTGCTAGTTTGGTGAGTGGAAACTGGTTAAGCGAT
TCATTAAGAGAGAACACTCCAATATTGGTCCCAATACAGAACGGAATCGACAGGCTACGT
AGTAGAGCAGGTTTACTTGGAGTTCCTTGGATTTCTGGCCTCTCAGAACTCATTGAGAGG
GAGGCTATTCCTAGGGACGTCGGCATGGCTCTGCTAAATTCACACGCAGCAGGACCAGGT
TTGATCACTCGCGACTACAGTTCTTTCACAGTTACACCAAATCCACCCCAAGTTAGCAGT
ACACTCGAATACACAGCAACCCGCTATGGTCTTCAAGATTTATGCAAACACGTACCATGG
AATCAACTTTCAGCGACAGAATGTAACAGATTAGGACAACAAATTAAGAAAATGAGTCAC
AGGCATTGCAGCCAGGCTAAGATAACCTATCACTATATCCAGGAGGTCTTTAAACCAAGT
GGACTCCCAACGGTGTTATCTGATGCCAGCCAACCATCGTTGTCGATGGTGTGGTGGCAA
GCAATGCTTAAAGAAGCAATGCAGGAGAATTTAACGAAGAAGATAGATGCACATATGTTT
GCTTGTAACGCATGTACAGGCTGCGTCAGCGGCGATGCGTTTTTACGAGCGAATCCAAAA
CTGGCTGGTGTCTTGATCACTAGTCTGATCACTTCTTCATCATAACGTACAGCAAAAAAA
GTCTCTATAGTTGCTCAAGACTAATAATGAGCCAGACGGTCTCACTATACCTTC

>TVV1-NYCE32(NYU)
AGTGACTCACTTTCCTCTTTTTGCACTCAACATTGTCACCTCATCATGACGGGCTCATAA
CGCGGACACGTAACAAGCGTAGTGTCCTCGACGATTGCTATCCTCGTGTGAATTCCGGGC
TCCGCTTGCACTGATGGTACCTCTTACGAAACTTGGAGAGACTTCGGCCTCGAAGAGCGG
TAATGTGCCCTCTGCGCCTGGGACCTAATGGTGTTTTTGCTGTAGGTTGCCAGTTGTAGG
AAGATCAAGGGTTAAACATCCTGGTTCGCTGGGTTTGTCCTTGACACTGCTCTGCTGGAT
TTTTGAATACTCATGGAAGCTTCTGCTAATGAGTTATCACATGATGAAAATGCGACAAGA
TCGCACAATGTTGGACCTTCTACTCTTCCGGGGTCAGATAAACAAGGAGGAGAAAAACAC
GAAAATTCTTTTAATTCTTTTTCAAATGATTTCTTTTTTAATTTTTTACGTATGGCTACG
CACACACACATTTCAGACAGTCCAGGTGTTTCCTTCATCGGCAAGGACGGCGCGCCTTAC
TCAGCAGCCACGATCACATCAGCGGTAGGCCGTCTCACACACAACGTCGTCTCATCAGCT
GTCCAGCTCAACGTCACAGCCGACAATACTTTAGAAGTGGACTACGGCTTCGGTCAGGAC
GTTTCAAGATCTACAGGAACCATCACAATTCCAATCTTCGATGGTGAAAAATACAAGGAA
ACAGCTCGTGCCTTAGCTGCAATCTTCAACAAGAAAGGCATGGCAGTAGATGTCACATCA
CAGACAGTCCAAGAAACGCTCAAGAATTCAGACCTTACAATTGCCACAGTCGCGGCCGGA
TATTACACAGCTTTAGCCGCACGCCACGAACTCACAAAACAAGTAAGCCTTGCAGCCCAC
ACCATCCCATTCGCTACCGCATTATCAGACACATTCACAGCTGCAGCCGACGCTCAACGT
TCAAGCCATGTTATTTCATCTTGCTTACGTTGTCCTCATTCCAATAATGTTCAACGTGAC
ATTGTTATCGGCACAAACTTGTGGAATAACATCATCGTCGAAAGTCTCACGCCTCAGAAC
ATGACAGTTCCAAACCCAAATGATATATCATTCTTCATTCCGAATAAAGCTCTCCCACAA
TCTTGGTGGTGTGCCATTTGGCTCCTCAACGCATTCATCCACAGCTTCGTCGCACCGACG
CGCTTCCATATCTTCATCACTCCAGGCGAAGTGTATCATCTTGCACCATTCACAGATGCT
GACATTTACGAAGCTATCCCTATGATGCTCGCAATGTCGAAGTCATCACGCCCAGTTCCA
GAAAGCGTCGAAAGCATGCTTTACGCATACGGCACACAGATGATCATCCAGCCACATTCA
CTCTATACAGAAGGCGGATTGGTCAGAAAAATGATATTTACCGTTCCACATCTTCCAGCT
CACGGCTACTTCGTTACGAACTCCGAATACTCCAGATACATGAATATCGCTATTCCAGAT
AGCCCTCGTTCTGCAAAAGACTTCATTATTGGTGCAGGAACGGGTCTCTTACAGATTATC
CTCGCATACCAAGCTGCCTTCAGTTGCGCGGGTCCGATTGCACTCCATTGGCGTGGAAAC
GACGCTATCACCCAAGGTATGGACGCAATCGCGAGCACTTACCTTGAAGGAAGATATTTC
ACTGTTCCTATGGCAGTCGCAGTTGCTACAAATGTAGCTCAATACACAACGATGGTCAGG
TCAGATCCACAATACAGACACACGCTTGATCGCATCTTACCTCGCATATTCGGTCCGTCA
ACAGATACAATCTTCAGCTTCATCGAGTCCGCGATCTCATCATCTTGGGTATCAATCGAT
GCTCGCAGACGCAATGGCCGTACAAGGAAGTTCAGAACAGCTTTTATCAATCGCTTCCAC
GATCCAGAATTCGCATACATGTTCGGCATCACAGGTAACGGTATCGAGAGAATGGAAGGA
AAAGTCACTTCCAGCATCAGCCAAGAGGTTGACTACCTCTTAAATGGTGGCGACCTTCGC
AACTGTCCAGTCCTCCGCACCCTCAAAGCAGCAGAAAGGGACGAAACAATCACATTCATG
TGCAGAGAGAAAACCGGCACGCTTCTCGCCATGGACGGTACAGCTCGTTTCTTCAAGCGG
TTCGAGACAATCGATCTCACCCAACTCGGATGGACATCACATGGTAAGGTCATGAAGCCG
TACGCATTCAGAGCTCCAATCATCCATGGAATCACCATCTGCAACACAGCCTATACAACA
ACAGCCATCGACATCGTCACCACAGTCTTTGGCCCATTACGTCAGAGGGTAGGTACCCTT
TTTGAGTAAGGCTGTACGTTGTGGCCCTATAATACCAACCGTCAAGCATCATTTCAACCT
CAAACAAGTCATAACAGTGAAACGAAACGATAACGAATACATATTTATTCCCGGTTACGG
TTGGGTATTACAGGATGATTATTTGTTGAATGCCGTAAAGATGACTGGTGAACACGATCT
ACCCCCTGACCAGTTACCTTACGATGATGATCTTTTACTTTCATACGCAAAAATTTTACT
TTATGATTACATAACTCATTTTCCTAAATACAGATATAACAATCCCAGAACATTAACTCA
AGAAACAGAACTACAACTTTTTCCACTCAAGAACGACTCAGCAGCTAAAAATAAAGTCAA
TTTCTACGCTAGGTTATTATGGAACGAAGCAACCTCAGACAAAAAGGCTTTCAAACCAGG
AACCTACAATGATACAGTAGCAGGTTTGTTGATGTGGCAACAATGTGCTCTTATGTGGTC
CATACCCCAGTCGATTATCAACAGAGTAATTAGCGGCGTTTGTGATGCATTAACCGATAG
GACTTCACTCGCGCTATTAAAACGCATCTCGGACTGGCTAAAGCAGCTTGGACTGGCTTA
CTCACCTATACATCGTCTTTTCATAGAGCTCCCCACATTATTAGGACGTGGAGCAATCCC
AGGCAATGCAGTTCAAGACATCAAGCACAGACTTACGTTCAACCCATCAACTACTGTAGA
CGTCCCCTCAGACCAATTACATAGATTAATCTATAGACTTTTGTCACGAAACCTCAACAT
CACCAAGATCGATAGCTTCGAGGATCACTTAGAGGAACGTTTACTTTGGTCAAAGTCAGG
AAGTCATTATTACCCTGACGACAAAGTCAATCAGCTACTCCCTCATCGTCCTACAAGAAA
GGAATTCCTAGACATAGTGACAGTAGACTATATCAAACGATGCAAGCCTCAAGTTTTCAT
CAGACAGTCACGTAAACTAGAGCACGGCAAGGAACGATTCATTTACAATTGTGACACGAT
TTCATATGTCTATTTTGATTACATCCTGAAGCTCTTTGAGACAGGATGGCAAGATAGTGA
AGCAATACTGTCACCAGGCGATTATACTAACGAACGCCTCCACACAAAGATCTCTAGTTA
TAGATATAAAGCAATGTTAGACTATACTGATTTCAACTCTCAACACACGATCCAAAGCAT
GCGTCTGATTTTCGAAACCATGAAAGAGCTACTCCCATCAGAGGCAACTTTCGCACTCGA
TTGGTGTATAGCTTCTTTCGATGACATGAAGACATCCGATGGTCACAAATGGGTTGCAAC
TCTCCCTAGCGGACATCGYGCTACAACTTTTATCAATACAGTATTAAACTGGTGTTACAC
GCAAATGGTCGGTCTCAAGTTCGATAGTTTTATGTGCGCAGGTGATGACGTTATCTTGAT
GTCTCAAGAACCGATATCATTGGTCCCGATTCTTACGTCGTCCTTCAAATTCAATCCAAG
CAAGCAGAGTACGGGTACAAGAGGTGAGTTCTTACGCAAGCATTACACTGAAGAGGGTGT
TTTTGCATATCCAAATCGAGCAATCGCGAGCTTAGTAAGCGGAAATTGGTTAAGCGACTC
GTTAAGAGATAACACCCCAATGGTGGTCCCAATACAGAACGGAATCGACAGACTACGTAG
TAGAGCAGGTTTACTCGGAGTTCCTTGGAGTTTAGGCCTCTCAGAGCTCATTGAGAGGGA
GGACATACCCAAGGAAGTCGGCATGGCTCTGCTGAATTCACATGCTACGGGACCCGGTCT
CATTACACGTAATTGCAGCTCGTTTACAGTTACACCTGAACCACCTAGGATAACTAGTAC
GCTCGAATACACCGCAACACGTTACGGTGTCCAAGACTTATCGAAGCATGTACCATGGAA
ACAACTCACAACACAGGAATGCAACAGATTAGGTCAACAAATTAAGAAAATGAGTCACAG
GCATTGTAGCCAGGCGAAGATAACTTACAAATGCATCTATGAGGTTTTTAAGCCTAATGG
ACTCCCCACGGTGTTATCTGAAGCCAGCCAGCCATCGTTGTCGATGGTGTGGTGGCAGGC
AATGCTTAAGGAAGCAATGCAAGACAATTTTGTCAAGGAGATAGATGCTCAAATGTTCGC
TGGTAACGCATGTACAAGCTCCGTTAGCGGGGATGCGTTTTTACGAGCGACATCAAAAAT
GGCTGGTGTTCTAATCACTAACCTCATCTATTCTTCTTCATAACGTACAGCAAAAAAGTC
TCTATAGTTGCTCAAGACTTAAATGAGCCAGTTGGTCTCATTATA

>TVV1-NYCF20(NYU)
GTCCGCTCTTCTCCTTTTTGCACCCAACATTTTACCTCATCATGATGAATCCATAACGCG
GACATATAACAAGCGTATTGTCCTCGATGATTGCTATCCTCGTGTGAATACCGGGCACCG
CTTGCACTGATGGTACCTCTTACTAAGCTGGAGAGACGCGAGTCTTGAAGAGCCGTAATG
TGCCCTTTGCGCCTGGGACCTAATGGTGTTTTTGCTGTAGGTACTTCTTAAAGGAAGAAT
TAGGGTTCGAACATACTAGTTCGCTGGTATGCCTTTTTCTTACTTTATGGAGAAATTGAA
TACCCATGGAAGCTTCTGCTAATGGGTTATCACATGATGATAATGCGAATAAATCGCAAA
ATGTTGGACCTTCTACTCTTCCGGGGTCTGATAAACAAGGAGGAGAAAAACACGAAAATT
CTTTTAATTATTTTTCAAATGATTTCTTTTTTAATTTTTTACGCACGTCTACGAGTACTC
ATATTTCAGACAGTCCAGGAGTTTCTTTCGTCTCAAAGGATGGAACACCTTACACATCAG
CCACCATCCAATCCGCCGTCGGTCGTCTTACACACAATGTCGTCGCATCAGCAGTCCAGC
TCAATATTACAGCAAACAATACATTAGAGGTGGACTACGGTTTCGGTCAAGACGTTTCAA
GAGCTACAGGAACCATCACAATCCCAATCTTCGATGGTGAAAAGTACAAAGAAGTAGCCC
GCGCCTTATCATTAGTCTTCACCAAGAAAGGTATGGCGCTCGACGTCACGTCTCAAACAG
TCCAAGACACCCTCAAGAACTCCGATCTTACAATTGCTACAGTCGCTGCTGGATACTACA
CAGCCTTAGCCGCTCGCCACGAACTCACAAAAGAAGCGAGCGTCGCAGCCCACCGCATCC
CCTTCGTTACAGCCTTGTCAGACACATTCACAGCTGCAGGCAACGCGCAACGTTCAAGCC
ATGTTATCTCTTCTTGCTTACGCTGCCCTGCCTCAAACAACGCTCAACGCCAAGTTACAG
TTGGTACGAATATGTGGACAAACATCTCCGTCGAAAACCTTGCAGCACAAGGTACGGCAA
TTCCAAATCCAAACGATGTTTCGTTCTTTATTCCGAACAAAACCCTCCCATCTTCTTGGT
GGTGCGCAATCTGGCTCCTCAACGCTTTCCTTCACAGCTTTGTTGCGCAAACCCGTTTCC
ACATCTTCATTACGCCGGGTGAAACCTACAATCTTGCGCCATTCACGGATGCTGATGTCT
ACGAAGCCATCCCTATCTTGCTTGCGATGTCAAAATCATCGCGTCCTGTTCCAGAGAGCG
TCGAAAGTATGCTCTACGCCTACGGCACACAGATGGTCATCCAACCACACTCGCTTTACA
CAGAAGGCGGTATAATCAGAAGAATGATTTTCACCGTCCCACATCTTCCAGCGCACGGCT
ACTTCACAGCAAATACAGAATACTCGAGATACATGAACATCGCTGTTCCAAACGACCCAC
GTACAGCCAAAGACTACATAATTGGTGTCGGAACTGGCCTTTTACAGATCATACTCGCTT
ACCAAGCCGCATTCAGCTGTGCCGGTCCTATCGCTCTCCATTGGCATGCCAACGACGCTA
TCTCACAAGGCATGGACACCGTCGCAGCTGCTTACCTCGAAGGAAGATACTTCACCATCC
CAATGGCCGTCAACGTTGCCACGAATATCGCCCAATACACTACAAGAATCAGGGCCGATC
CACAGTACAGGCATACACTCGACCGGATCTTACCACGCATTTTCGGTCCGTCGACAGATA
CCGTCTTCAGCTTCATCGAATCTGCGATCACATCATCCTGGGTCTCGATCAACGCCACGA
AACGCAACGGTCGTGCCAGAAAGTTCAGGACCGCCTTCATCAATCGTTTCCACGACCCAG
AATTCGCGTACATGTTCGGCATCACCGGCAATGGTATCGAGCGGATGGAAGGAAAAGTCA
CATCGAACATCGCCCAAGAAGTCGAATACCTCACCAATGGCGGTGACCTTCGCAATTGCC
CTATCCTTCGCACGTTAAAGGCTGCGGAGGCAGAAGAGACCGTCACTTTCATGTGTACGG
GAAAGATCGGTTCCATCTTCGCTGTCGATGGTACAATGCGCACATTCAAACGGTACCAGA
CAGTTGATCTCGCCGAACTCGGATGGACATCTCACGGCAAGGTCATGAAACCATACGCCT
TCAGAGCTCCAGTCATCCAGGGAATCACCGTTTGCAAGACAGCTTACACATCCACGGCAA
TCGACATCGTCACAACAGTCTTCGGCCCATTACGCCTTCGCGTAGGCACCCTTTTTGAGT
AAGGCTGTACGTTGTGGCCCTATAATACCATCCGTCAAGCATCATTTCAACATAAGACGC
ATCATAACAGTTAAGCGAAATGGTAACGAATACGTATTTATCCCAGGTTACGGATGGGTA
TTACAGGATGATTATTTGGTGAATTCCGTCAAGATGACTGGTGAAGATCAATTACCTCCC
AACCAGTTACCTTATGGCGATGATCTTTTATTTATATATACAGAAATTTTACTTTACAAT
TACATATCTCTTTTTCCTAAGTTCAGATACAAGAATCCAAACTTATTAAACCAAGAAACA
GAATTACAACTCTTCCCACTTAAAACCGACTCAGCTGCCAGAAACAAAGCTAATTTTTAC
GCTAGATCACTATGGAATGAAGCAGAAACAGACAAAACGGCTTTCAAACCAGGAACGTAC
AACGACACAGTAGCAGGTCTATTGATGTGGCAACAATGTGCTCTCATGTGGTCACTGCCT
CGCTCAGTTATCAACAGGACAATCAGCGGCGTTTGTGATGCATTAACCGAAAGGACTTCA
CTCGCCCTATTGAAACGTATCTCAGATTGGTTGAAACAACTCGGGCTAGCATGCTCACCG
ATCCATCGCTTATTCATAGAGCTCCCAACATTACTAGGACGCGGAGCTATCCCAGGCGAT
AGTGTAAAAGACATGAAACACAGACTCAAATTCGACCCATCTATAACAGTAGATGTTCCA
AGAGACCAGTTACACGACCTAATCTATAGACTCTTATCCAGGAATCTCAATATAGCCAAC
GTTGACAGCTTCGAACATCACTTAGAAGAACGTTTGCTCTGGTCTAAATCCGGAAGCCAT
TACTATCCCGACAACGAAATCGATCAGCTACTTCCAAAACAACCTACAAGGAAAGAATTC
TTAGATGTTGTAACCGTAGATTACATCAAGGAACGCAAGCCTCAAGTTTTCATAAGACAG
TCACGTAAGCTAGAACACGGTAAGGAACGTTTCATCTACAACTGCGACACGATCTCCTAC
GTCTATTTTGATTTCATCCTGAAGTTCTTTGAAGCAGGATGGCAAGATAGTGAAGCAATA
TTGTCGCCCGGCGACTACACTGGTGAACGTTTACACGCAAGGATTACTAGCTACAAATAC
AAGGCTATGCTTGATTACACAGATTTCAACTCTCAGCACACTATCCAAAGCATGCGATTA
ATATTCGAGACAATGAAAGAGTTACTGCCACCAGAATTAACTTTCGCTCTCGATTGGTGT
ATCGCTTCATTCGATAACATGTACACATCCGATGGTCATAAATGGATCTCGACTCTCCCA
AGCGGACATCGAGCTACAACTTTCATCAACACAGTTCTAAATTGGTGCTACACACAGATG
GTAGGTCTTAAGTTCGACAGTTTTATGTGCGCCGGTGATGATGTCATTTTGTTATCCCAA
GAACCAATATCACTGGTACCAATCCTCACATCGCACTTCAAGTTCAATCCCAGTAAACAA
AGCACAGGTACAAGAGGCGAATTCTTACGTAAGCATTACACTACAGAAGGCGTGTTTGCA
TACCCGGCACGAGCTATTGCAAGCTTAGTAAGCGGAAATTGGTTAAGTCAATCTTTAAGA
GAGAACACTCCAACTTTGGTCCCGATACAAAACGGAATCGACAGACTTCGAAGCAGAGCA
GGTCTACTCGGAGTCCCTTGGATCTTAGGCCTTTCGGAGCTCACGGAGCGAGAGGCAGTT
CCTAGGGATGTCAGCATGGCTCTGTTGAATTCACATGCAGCAGGACCAGGTTTGATCACA
CGGAACTACAGTTCTTTCACAGTTACCCCGAAACCACCTAAGCTAACTAGCACACTCGAG
TACACAGCAACTCGTTACGGTGTCCAAGACTTGTCCAAACACGTACCATGGGAACAACTT
ACACTGGAAGAGCGTAATAAGTTAGGAAAAGAAATTAAGAAAATGAGTCACAGGCATTGT
AGCCAGGCAAAGATAACATACACTTGCGTTCACGAAGTTTACAAACCAAGTGGCCTCCCC
ACGGTGTTATCTGGTGCCAGCCAACCATCGTTGTCGATGGCGTGGTGGCAAGCAATGCTT
AAGGAAGCAATGCAAGACAACTCTACTAAGAAGATAGATGCACAAATGTTCGCTTCGAGT
GCATGTACAGACTGCGTCAGCGGTGATGCATTCTTGCAAGCGAGCGCCAAAGCTGCTGGT
GTATTAATCACTAGCTCGATTCAATCTTCATCATAACGTACAGCAAAAAAGTCTCTATAG
TTGCTCAGGACATATATGAGCCAGATGGCCCCGC

>TVV1-NYCG31(NYU)
GATCCACTTTCCTTCTTTTTGCACTCAACATTGTTACTTCATCATGACGAACCCATAACG
CGGACACGTAACAAGCGTAGTGTCCTCGACGATTGCCATCCTCGTGTGAACTCCGGGCTC
CGCTTGCACTGATGGTACCTCTTACGAAACTTGGATAGACTGTTAAGTCTTGAAGAGCGG
TAATGTACCCTCTGCGCCTGGGACCTAATGGTTTTTCTGCTGTAGGTACTTTATAGAGAA
AACGTAGGGACGTAACATCACTAGTTCGCTAGTATGCCCTACTTTTCTTTATAGGGATTT
TGAATACCCATGGAGGCTTCTGCTAATGGGTTATCACATGATGATAATGCGAATAAATCG
CAAAATGTTGGACCTTCTACTCTTCCGAGGTCAGATAAACAAGGAGGAGAAAAACATGAA
AATTCTTTTAATTCTTTTTCTAATGATTTCTTTTTTAACTTTTTACGTATGTCTACACAA
ACACATATTTCAGATAGTCCAGGCGTCAGTTTCATCGGAAAAGACGGCACACCCTACAGY
TCAGCTACAATTCCATCAGCTGTTTGTCGTCTCACTCACAACGTAGTCGCTTCAGCCGCA
CAACTCAACATTACAGCCGATAATGTCTTAGAAGTAGACTACGGCTTTGGTCAAGATGTT
TCGAGAACTACAGGCACCATCCCAATCCCTATCTTTGATGGTGAAAAGTACAAGGAGACA
GCCCGCGCCTTAGCTCAGATCTTCAACAAGAGAGGTTCAGCGGTCGATGTCACTTCACAA
ACAGTCCAAGAAACTCTCAAGAATTCCAACCTCACTATCGCCACAGTTGCCGCCGGATAC
TACTCTGCTTTAGCCGCACGCCATGAACTCACAAAAGCGGTAAGCATCGCAGCCCACACT
ATCCCTTACGTTACAGCTCTTTCCGACACATTCGTTGCAGCACAAAATGCCCAGCGTTCA
AGCCACGTCATCTCTTCTTGCTTACGCTGCCCAAATTCCCAGAACGGTCAACGTGACATC
GGAATCGGAACGATTATGTGGAATAACGTCTACGTCGAGAGCCTTTCTGCACAGAATATG
GTCGTCCCAAATCCAAACGATATATCATTCTTCATTCCAAACAAAGCTCTTCCATCCTCT
TGGTGGTGCGCAATTTGGCTCCTCAACGCTTTCCTTCACAGTTTCATTGCGCCTACACGC
ATCCATATCTTCATTACACCAGGCGAGACATACCACCTTGCTCCATTCACAGATGCAGAT
GTTTACGAAGCCGTCCCTCTCTTACTCGCGATGTCAAAGTCATCTCGCCCAATACCAGAG
AGCGTTGAAAGCATGCTCTACGCYTATGGCACACAGATGGTCATCCAACCACATTCACTC
TACACAGAAGGAGGCTTGATCAGAAAAATGATCTTCACAGTTCCACACATCCCAGCACAT
GGTTATTTCGTCACCAACTCCGAATACTCAAGATACATGAACGTCGCTGTCCCGAACGAC
CCACGCTCAGCGAAAAACTACATCATCGGCGTCGGAACAGGCCTCTTACAAATCGTACTC
GCCTACCAAGCTGCTCTCAGCTGTGCAGGTCCTATCGCACTTCACTGGCATGCAAATGAT
GTTGTTTCCGAAGGCATGGACAGGATTGCAAGCTTCTATCTCGAAGGAAGATACTTCACT
ATCCCAATGGCAGTCAACGTTGCCAATAACGTCGCACAGTACACTACAAAGGTTCGGGCC
GATCCTGAATATCGCCACACCCTTGACCGGATCTTACCACGCATTTTCGGTCCATCAACC
GACACAGTTTTTGATTTCATCGAGTCAGCAATCACATCATCTTGGGTATCAATCGATGCT
CGCAAGCGCAACGGCCGCGCAAGAAAGTTCAGAACCGCTTTCCTCAATCGTTTCCACGAT
CCAGAATTCGCATACATGTTCGGCATCACAGGTAACGGTATCGAAAGAATGGAAGGCAAA
GTTACCTCCAACATCGCCCAAGAAGTCGACTACCTCATGAACGGTGGTGACCTCCGCAAC
TGCCCAGTTCTCCGTACTCTTAAGGCAGCTGAAAGAGAAGAAACGGTCACCTTCATGTGC
ACACAGAAAGTCGGTTCACTCTACGCCATCGACGGAACTGTTCGCGTATTCAAGCGGTTC
GAGACAGTCGATCTTGCTCAGCTCGGCTGGACATCACACGGCAAGGTGATGAAGCCTTAT
GCCTTCCGCGCCCCACTCATGCAAGGAATGACCATCTGCAACACAGCCTACACATCAACG
TCCATAGACATCTTCACAACAGTCTTTGGTCCATTACGCCTCCGCGTAGGTTCCCTTTTT
GAGTAAGGCTGTACGTTGTGGCCCCGTAATACCATCCGTCAAACATCATTTCAATATCGA
TTATCTCTCTATCCTCAAACACAAAGGTAACGAATACACATTTGTCCCAGGATACGGATG
GGTATTACAGGATGATTATTTGTTGAATGCCGTCAAAATGACTGGTGAAGGTGATTTGCC
ACCAAACCAGTTACCTTATGACGATGATCTTTTATTCACATACGCAAAAATTTTACTTTA
CGATTACATATCTCATTTTCCAGAATTCAGATACAAAAATCCAAGCTTATTAACACACGA
AACAGAACTACAACTTTTCCCACTAAAAGAAGAATCAGCTGCTAGAACGAAAACAAACTT
TTACGCTAGAACTTTATGGAACGATACTACTTCAGAGAAAACAGCCTTCAAACCAGGTAC
ATATAACGATACAGTTGCAGGTTTATTGATGTGGCAACAATGTGCTTTAATGTGGTCTCT
ACCCAAGCTAATCATTAACAAAACAATTAGCGGTGTTTGTGATGCATTAACCGAAAGGAC
TTCACTCGCGCTATTAAAACGTATCTCAGATTGGTTGAAACAACTCGGATTAGCTTGCTC
GCCTATATTTCGTCTCTTCATCGAGCTCCCCACACTATTAGGACGCGGAGCGATCCCGGG
CGACAGTAAATTGGACATGAAGCACAGACTCACTTACAATCCATCAATAACTATCGATGT
CCCAAAGGATCAGTTACATAACTTGATTTACAAACTACTATCACGCAACCTCCACATCAC
CGAAATCAAGAGTTTTGAACATCATTTAGAAGAACGCTTACTGTGGTCAAAGCCAGGAAG
TCACTTCTACCCCGACGAAGAAGTCAATAACCTACTTCCTCCACGGCCCACCAGAAAGGA
GTTCTTAGACATTGTAACAGTAGACTACATCAAACAGTGCAAGCCTCAAGTTTTTATCAG
ACAATCACGCAAACTAGAGCATGGTAAGGAACGTTTTATCTACAACTGTGACACAGTCTC
ATACGTCTATTTTGATTTTGTCCTGAAGCTCTTAGAGTCAGGATGGCAAGATGACGAAGC
AATATTGTCACCAGGCGATTACACGAGTGAACGCCTCCATGCCCGAATCTCCAATTACAA
ATATAAAGCTATGTTAGATTACACAGATTTCAATTCTCAACACACGATCCAAAGTATGCG
CTTGATCTTTGAAACTATGAAGGAGCTGCTCCCACCTGAAGCAACCTACGCTCTCGATTG
GTGTATCGCATCATTTGACAACATGCAAACGTCCGATGGTCACAAATGGGTCGCGACTCT
TCCGAGCGGACACCGTGCCACAACGTTTATCAACACTATTCTAAATTGGTGCTACACACA
GATGGTCGGCCTTAAGTTTGATAGTTTTATGTGTGCCGGTGATGATGTCATTTTAATGTC
TCAGCAACCGATATCACTGGCCCCAATTCTTACCTCAGATTTCAATTTCAATCCTAGTAA
GCAGAGTACAGGTACAAGAGGTGAATTCTTACGTAAGCATTATACCGAAGCAGGTGTCTT
CGCGTATCCATGTCGAGCGATTGCAAGCTTAGTAAGTGGAAATTGGTTAAGCGATTCATT
ACGAGAGAACACCCCAATTTTAGTCCCGCTACAGAACGGAATTGACAGATTGCGCAGCAG
GGCGGGTTTACTCGGAGTTCCTTGGAGTTTAGGCCTCTCAGAGCTCATTGAGAGAGAGGA
CATTCCTAAGGAAGTCGGCATGGCCCTGATAAATTCTCGCGCAGCAGGACCGGGACTAAT
CACTCGTAACTGCAGTTCTTTCACAGTTACTCCATCTCCACCTAAGGTAATCAGTTCGTT
AGACTACACAGCAACTCGCTATGGTCTCAAAGATTTATCTAAACATGTACCTTGGAATCA
ACTCACAGCACAAGAATGCAATAAGTTAGGACAGCAAATTAAGAAAATGAGTCACAGGCA
TTGCAGCCAGGCTAAGATAACTTACAAATGTGTCTACGAAGTTTTTAAACCTAGTGGACT
TCCAACAGTGTTATCTGAAGCCAGCCAGTCAGCGTTGTCGCTGGTGTGGTGGCAAGCAAT
GCTTAAGGAAGCAATGCAGGACAACTCTACCAAGAAGTTAGATGCGCATATGTTCGCTGG
TAACGCATGTACAAGCTCCGTTAGCGGAGATGCGTTTTTACGAGCAACATCTAATATGGC
CGGTGTTTTAATCACCAGCTTGATCTATTCTTCTTCATAACGTACAGCAAGTCTCTATAG
TTGCTCAAGACTTTA

>TVV1-SD2-11591*(NYU)
AGTCACCCACTTTCCTCTTTTTGCACCTCAACATTGTCACCTCATCATGACGAACTCATA
ACGCGGACACATAACAAGCGTAGTGTCCTCGACGATTGCCATCCTCGTGTGAATTCCGGG
CTCCGCTTGCACTGATGGTACCTCTTACGAAACTTGGAGAGACTTCGGCCTCAAAGAGCG
GTAATGTACCCTCTGCGCCTGGGACCTAATGGCGTTTTTGCTGTAGGGATTGTTCAGTGG
TAGAAAGATTAGGGGTTAAACATCCTGGTTCGCTAGGTTTGTCCTTAACTTTACTCAGCT
GATGGGAATACCCATGGAGGCTTCTGCTAATGGGTTATCACATGATGATAATGCGAATAA
ATCGCAAAATGTTGGACCTTCTACTCTTCCGGGGTCAGATAAACAAGGAGGAGAAAACCA
CAAAAATTCTTTTAATTCTTTTTCAAATGATTTCTTTTTTAATTTTTTACGCACATCTAC
GAGTACTCATATTTCAGACAGTCCAGGAGTTTCTTTTGTCTCAAAGGATGGAACACCTTA
CACATCAGCCACCATCCAGTCCGCTGTCGGTCGTCTCACGCATAATGTCGTTGCATCAGC
AGTCCAGCTCAACATTACAGCCAACAATACGTTAGAGGTGGACTACGGTTTCGGCCAAGA
CGTCTCAAGAGCTACAGGAACCATCACAATCCCGATCTTTGATGGTGAGAAGTACAAAGA
GGTAGCTCGCGCCTTATCATTAGTTTTCAGCAAGAAAGGTATGGCGCTTGACGTTACATC
TCAAACTGTTCAAGACACCCTCAAGAACTCCGACCTCACAATTGCTACCGTCGCTGCCGG
ATATTACACAGCTTTAGCCGCTCGCCACGAACTCACAAAAGAAGCAAGCGTCGCAGCCCA
CCGCATTCCTTTCGTTACAGCCTTGTCAGACACGTTCACAGCTGCAGACAACGCGCAACG
TTCAAGCCATGTCATCTCTTCTTGCTTACGTTGCCCTGCCTCAAACAATGCTCAACGCCA
AGTCACAGTCGGTACGAATATGTGGACGAACGTCTCCGTCGAAAACCTCGCGGCACAGGG
CACCGCAATTCCAAATCCGAACGATGTATCATTCTTCATTCCAAACAAAACCCTTCCATC
TTCTTGGTGGTGCGCAATCTGGCTTCTCAACGCTTTTCTTCACAGCTTCGTCGCACAGAC
CCGTTTCCACATCTTCATCACGCCAGGTGAAACGTACAATCTTGCGCCGTTCACAGATGC
CGATATCTACGAAGCGATTCCTGTTTTGCTTGCAATGTCGAAATCATCGCGTCCTGTTCC
AGAGAGCGTCGAAAGCATGCTCTACGCCTACGGCACCCAGATGGTTATCCAACCACACTC
ACTCTACACAGAGGGYGGTATAATCAGAAAAATGATCTTTACCGTCCCACATCTTCCAGC
ACACGGCTATTTCGTAACAAATGCTGAATACTCGAGATACATGAACATCGCTGTTCCAAA
CGACCCACGTACAGCTAAAGATTACATAATTGGTGTCGGAACCGGCCTCTTACAGATCGT
ACTTGCTTACCAAGCCGCCTTCAGCTGTGCTGGTCCTATCGCTCTCCATTGGCACGCTAA
TGATGCCATCTCACATGGTATGGATACCGTCGCAGCTGCTTACCTCGAAGGAAGGTACTT
CACCATTCCAATGGCTGTCAATGTTGCTACGAACATCGCCCAATATACTACAAGAGTTAG
GGCCGACCCACAGTACAAACACTCTCTCGATCGGATCTTACCACGCATCTTCGGTCCATC
GACTGACACAGTCTTCGACTTCATCGAATCCGCGATCACATCTTCTTGGGTCTCAATCAA
CGCCACAAAACGCAACGGTCGTGCCAGAAAGTTCAGGACAGCTTTCATCAACCGTTTTCA
TGATCCAGAATTCGCCTATATGTTCGGCATCACCGGCAATGGTATCGAGCGGATGGAAGG
TAAAGTTACGTCGAACATCGCACAAGAAGTTGAATACCTCACCAACGGTGGTGACCTTCG
CAATTGCCCTATTCTTCGCACCTTAAAGGCTGCTGAAGCAGAAGAGACCGTCACTTTCAT
GTGTACGGACAAGATCGGCTCCATCTTCGCGATCGATGGTACAATGCGCACATTCAAACG
GTACCAGACGGTCGACCTCGCTGAACTCGGATGGACGTCACACGGCAAGGTCATGAAACC
ATACGCTTTCAGAGCTCCAGTCATCCAAGGAATCACCGTCTGCAAGACAGCCTACACATC
CACAGCCATCGACATTGTCACAACAGTCTTCGGCCCCTTACGCCTTCGCGTAGGCACCCT
TTTTGAGTAAGGCTGTACGTTGTGGCCCTATAATACCATCCGTCAAGCATCACTTCAACA
TAAGACGCATCATAACAGTCAAACGTAATGGTAACGAATACGTATTTATCCCAGGTTACG
GATGGGTATTACAGGATGATTATTTGGTGAATTCCGTCAAGATGACTGGTGAAGATCAAC
TACCTCCCAACCAGTTACCCTATGGCGATGATCTTTTATTTATATATACAGAAATTTTAC
TTTATAATTACATATCTCTTTTTCCTAAATTCAGATACAAGAATCCAGACTTATTAAATC
AAGAAACAGAACTACAACTTTTCCCACTTAAAACCGACTCAGCTGCCAGAAATAAAGCCA
ATTTTTATGCTAGATCACTATGGAATGAAGCAAAAACAGACAAAACAGCTTTCAAACCAG
GAACCTACAATGACACAGTAGCAGGTCTATTGATGTGGCAACAATGTGCTCTCATGTGGT
CACTGCCTCGCTCAGTTATCAACAGAACAATTAGCGGCGTTTGTGATGCATTAACCGAAA
GGACTTCACTCGCGCTATTGAAACGTATTTCAGATTGGTTGAAACAACTCGGGCTGGCTT
GCTCACCAATCCATCGCTTGTTCATAGAACTCCCAACACTACTAGGACGCGGAGCAATCC
CAGGCGATAGTGTAAAAGATATGAAGCACAGACTCAAATTCGACCCATCTACAACGGTAG
ATGTCCCAAGAGACCAGTTACACGATCTAATTTACAGACTCTTATCCAGGAATCTCAACA
TAACCAATGTTGAAAGCTTCGATCACCATCTAGAAGAGCGTCTACTTTGGTCTAAATCCG
GAAGTCATTACTATCCCGACGACGAAGTCGATAGATTACTTCCCAAGCAACCTACAAGGA
AAGAATTCTTAGATGTTGTAACCGTAGACTACATCAAGAAACGCAAGCCTCAGGTTTTCA
TAAGACAATCACGTAAGCTAGAACACGGCAAAGAACGTTTCATCTACAATTGCGACACAG
TCTCGTACGTCTATTTTGATTTTATCCTGAAACTCTTCGAGGCAGGATGGCAAGATAGTG
AAGCAATACTGTCGCCAGGTGACTACACAGGTGAACGCTTACACGCAAGAATTTCTAACT
ACAAATATAAGGCTATGCTCGATTACACGGATTTCAACTCTCAGCATACAATCCAAAGCA
TGCGACTGATATTCGAAACTATGAAGGAATTACTACCACCTGAAACCACCTTTGCTCTCG
ATTGGTGTATCGCCTCATTCGATAACATGTACACATCCGATGGTCACAAATGGGTCTCGA
CTCTCCCAAGCGGACATCGAGCTACTACCTTCATCAATACAGTATTAAATTGGTGTTACA
CACAAATGGTCGGCCTCAAGTTCAACAGTTTTATGTGCGCCGGTGATGATGTCATTTTGT
TGTCTCAAGAGCCAATATCACTGGTTCCCATTCTTACATCACATTTCAAGTTCAATCCCA
GTAAACAAAGTACAGGTACTAGAGGTGAATTCTTACGCAAGCATTACACCTCAGAAGGCG
TGTTTGCATACCCGGCACGAGCGATTGCGAGCTTAGTAAGCGGAAATTGGTTAAGCCAAT
CTTTAAGAGAGAACACACCAACCTTGGTCCCAATACAAAATGGAATCGACAGACTTCGAA
GCAGAGCAGGTCTACTCGGAGTCCCTTGGATCTTAGGCCTCTCGGAGCTCACGGAGCGAG
AAGCCGTTCCTAGGGATGTCAGCATGGCTCTGTTAAACTCACACGCTGCAGGACCAGGTT
TGATCACACGGAATTACAGTTCTTTCACTGTTACCCCGAAACCACCTACGCTAACTAGCA
CACTCGAGTACACAGCAACTCGTTACGGCGTCCAAGACCTGTCCAAACACGTACCATGGA
AACAACTCACATCGGAAGAATGTAATAAGTTAGGAAAACAAATTAAGAAAATGAGTCACA
GGCATTGTAGCCAGGCAAAGATAACATACACTTGCGTTCACGAAGTTTACAAACCAAGTG
GCCTCCCCACGGTGTTATCTGGTGCCAGCCAGCCATCGTTGTCGATGGCGTGGTGGCAGG
CAATGCTTAAGGAAGCAATGCAAGACAATTCTACTAAGAAGATAGATGCACAAATGTTCG
CTTCGAGTGCATGTACAGACCGCGTCAGCGGTGATGCATTCTTGCAAGCGAGCGCAAAAG
CTGCTGGTGTATTAATCACTAGCTTGATTCAATCTTCTTCATAACGTACAGCAAAAAAAG
TCTCTATAGTTGCTCAAGACATATATGAGCCAGATGGCCCCGCTATACCTTC

>TVV1-G3(UU)
GGGAGTAGTCCGCTCTTCTCCTTTTTGCACTCAACATTTCACTTCCATCATGATGAATCC
ATAACGCGGACATATAACAAGCGTATTGTCCTCGATGATTGCCATCCTCGTGTGAATACC
GGGCACCGCTTGCACTGATGATACCTCTTACAAAGCTGGAGAGACGTAAGTCTTGAAGAG
CCGTAATGTATCCTTTGCGCCTGGGACCTAATGGTGTTTTTTGCTGTAGGTACTTCTTAG
AGGGAGAATTAGGGTTGAACATACTAGTTCGCTGGTACGCCTTTTTCTAACTTTAGGGAG
AATTGAATACCCATGGAGGCTTCTGCTAATGGGTTATCACATGATGATAATGCGAATAAA
TCGCAAAATGTTGGACCTTCTACTCTTCCGGGGTCAGATAAACAAGGAGGAGAAAACCAC
GAAAATTCTTTTAATTCTTTTTCAAATGATTTCTTTTTTAATTTTTTACGCACGTCTACG
AGTACTCATATTTCAGACAGTCCAGGAGTTTCTTTCGTCTCAAAGGATGGAACACCTTAC
ACATCCGCTACCATCCAATCCGCTGTCGGTCGTCTTACACACAATGTCGTCGCATCAGCA
GTCCAACTCAATATTACAGCTAACAATACATTAGAGGTGGACTACGGTTTTGGTCAGGAC
GTCTCAAGAGCTACAGGAACCATCACAATTCCAGTCTTTGATGGTGAGAAGTACAAAGAA
GTAGCTCGCGCCTTATCATTAGTTTTCAGCAAGAAAGGTATGGCGCTTGACATTACGTCC
CAAACTGTTCAAGACACCCTCAAGAACTCCGATCTCACTATCGCTACCGTCGCCGCTGGA
TATTACACAGCGTTAGCCGCTCGCCACGAACTCACAAAAGAAGTAAGCGTCGCAGCCCAC
CGCATTCCTTTCGTTACAGCTTTGTCAGATACATTCACAGCAGCAGGCAACGCGCAACGT
TCAAGCCATATTATCTCTTCTTGCTTACGTTGCCCAGCCTCAAACAATGCTCAACGTCAA
GTCACAGTTGGTACAAATATGTGGACGAACATCTCCGTCGAAAACCTCGCAGCACAAGGT
ACGGCAGTTCCAAATCCAAACGATGTATCGTTCTTCATTCCGAACAAAGCCCTCCCAACT
TCTTGGTGGTGCGCAATTTGGCTCCTCAACGCTTTCCTTCACAGCTTCGTTGCACAAACC
CGTTTCCACATCTTCATCACGCCGGGCGAAACCTACAATCTTGCGCCATTCACAGATGCT
GATGTCTACGAAGCCATCCCTTACTTGCTCGCAATGTCAAAATCATCGCGTCCTGTTCCA
GATAGCGTCGAGAGCATGCTCTACGCTTACGGCGCACAGATGGTTATCCAACCACACTCG
CTTTACACAGAAGGCGGTATAATCAGAAGAATGATTTTTACCGTTCCACACCTTCCAGCA
CACGGTTATTTCGTTACAAACTCAGAATACTCGAGATACATGAACATCGCTGTTCCAAAC
GACCCACGTACAGCCAAAGACTACATCATTGGTGTCGGAACTGGCCTCTTACAGATCATA
CTCGCATACCAAGCAGCTTTCAGTTGTGCCGGCCCAATCGCTCTTCATTGGCACGCTAAC
GACGCTATCTCACATGGTATGGACACTGTTGCAGCCGCCTACCTCGAAGGAAGATACTTC
ACCATTCCAATGGCTATCAATGTTGCCACGAACATCGCCCAATACACCACAAGAGTCAGG
GCCGATCCACAGTACAGACACACACTCGACCGGATCTTACCACGCATTTTCGGTCCGTCG
ACAGACACAGTCTTCAGCTTCATCGAATCCGCAATCACATCATCGTGGGTCTCAATCAAC
GCCACGAAGCGCAACGGTCGTGCCAGAAAATTCAGGACCGCGTTCATCAATCGTTTCCAC
GATCCAGAATTCGCCTACATGTTCGGCATTACCGGCAACGGCATCGAGCGGATGGAAGGA
AAAGTCACATCGAACATCGCACAAGAAGTCGAGTACCTCACCAACGGCGGTGACCTCCGC
AACTGCCCAATCCTCCGCACCTTAAAAGCTGCGGAAGCCGAAGAGACCGTCACCTTCATG
TGCACGGGAAAGATTGGCTCCATCTTCGCCATCGATGGTACAATGCGCACGCTCAAACGG
TACCAGACAGTCGACCTCGCCGAACTCGGATGGACATCTCATGGCAAGGTCATGAAGCCA
TACGCCTTCAGAGCTCCAGTCATCCAAGGAATCACCGTCTGCAAGACAGCCTACACATCC
ACAGCTATCGACATCGTCACAACAGTCTTCGGCCCCTTACGCCTCCGCGTAGGCACCCTT
TTTGAGTAAGGCTGTACGTTGTGGCCCTGTAATACCATCCATCAAGCATCACTTCAACAT
AAGACACATCATAACAGTCAAACGTAATGGTAACGAATACGTATTTATCCCAGGTTACGG
ATGGGTATTACAGGATGATTATTTGGTGAATTCCGTCAAGATGACTGGTGAAGATCAACT
ACCTCCCAACCAGTTACCCTATGGCGATGATCTTTTATTTATATATACAGAAATTTTACT
TTACAATTACATATCTCTTTTTCCTAAGTTCAGATACAAGAATCCAGACTTATTAAACAA
AGAAACAGAATTACAACTTTTTCCACTTAAAACCGACTCAGCTGCTAGAAATAAGGCTAA
CTTTTATGCTAGATCACTATGGAACGAAGCAAAAACAGACAAAACCGCCTTCAAACCAGG
AACCTACAACGACACAGTAGCAGGTCTATTGATGTGGCAACAATGTGCTCTCATGTGGTC
ACTGCCTCGCTCAGTTATCAACAGAACAATTAGCGGCGTTTGTGATGCATTAACCGAAAG
GACTTCACTCGCGCTATTAAAACGTATCTCAGATTGGTTGAAACAACTCGGGCTGGCTTG
CTCACCAATCCATCGCTTATTCATCGAGCTCCCAACATTACTAGGACGCGGAGCAATTCC
AGGCGATAGTGCAAAAGATATGAAGCACAGACTCAAATTCGACCCATCTATAACAGTAGA
TGTTTCAAGAGACCAGTTACACGACCTAATCTATAGACTCCTGTCCAGAAATCTTAACAT
AACCAATGTTGACAGCTTCGACCACCATCTAGAAGAACGTCTGCTTTGGTCCAAATCCGG
AAGTCATTACTACCCTGATGACAAGATCAATCAACTACTTCCAAAGCAACCTACAAGGAA
AGAATTCTTAGATGTTGTAACCGTAGATTACATCAAGGAATGCAAGCCTCAAGTTTTCAT
AAGACAATCACGTAAGTTAGAACACGGTAAAGAACGCTTCATCTATAACTGCGACACAGT
CTCCTACGTCTATTTTGATTTCATCCTGAAGCTCTTTGAAGCGGGATGGCAAGATAGTGA
AGCAATACTGTCGCCAGGTGACTATACTGGTGAACGTTTACACGCAAGAATTTCTAACTA
CAAATACAAGGCTATGCTCGATTACACGGATTTCAACTCCCAGCACACAATCCAAAGCAT
GCGGCTGATATTCGAAACGATGAAGGAGTTACTGCCACCCGAAACGACCTTTGCCCTCGA
CTGGTGTATCGCATCATTCGACAACATGTACACATCGGATGGACATAAATGGGTCGCGAC
CCTCCCAAGTGGGCATAGAGCGACAACTTTCATCAACACAGTATTAAATTGGTGCTACAC
ACAAATGGTCGGTCTCAAGTTTAATAGTTTCATGTGCGCCGGTGATGACGTCATTTTGTT
GTCTCAAGAACCAATATCACTGGTCCCAATTCTTACATCACATTTCAAGTTCAATCCTAG
CAAACAAAGCACAGGTACTAGAGGTGAATTCTTACGTAAGCACTACACTACAGAAGGCGT
GTTTGCATACCCGGCACGAGCAATTGCAAGCTTAGTAAGCGGAAATTGGTTAAGCCAATC
TTTAAGAGAGAACACTCCAACCTTGGTCCCGATACAAAACGGAATCGATAGAGTTCGAAG
CAGAGCAGGTTTACTCGGAGTCCCTTGGATTTTAGGCCTCTCGGAGCTCACAGAGCGAGA
AGCCATTCCTGAGGACGTCAGCATGGCTCTGCTGAACTCACACGCAGCAGGACCGGGTTT
GATCACACGGAACTACAGTTCTTTCACCGTTACCCCGAAACCACCTACGCTAACTAGCAC
ACTCGAGTACACAGCAACTCGTTATGGCGTCCAAGACCTGTCCAAACACGTACCATGGGA
ACAGCTTACGCTAGAGGAACGTAATAAGTTAGGAAAACAAATTAAGAAAATGAGTCACAG
GCATTGTAGCCAGGCAAAGATAACATACACTTGTGTCCACGAAGTTTACAAACCAAGTGG
CCTCCCCACGGTGTTATCTGGTGCCAGCCAGCCATCGTTGTCGATGGCGTGGTGGCAAGC
AATGCTTAAGGAAGCAATGCAAGACAATTCTACTAAGAAGATAGATGCACAAATGTTCGC
TTCGAGTGCATGTACAGACTGCGTCAGCGGTGATGCATTCTTGCAAGCGAGCGCAAAAGC
TGCTGGTGTATTAATCACTAGCTCGATTCAATCTTCTTCATAACGTACAGCAAAAAAAGT
CTCTATAGTTGCTCAGGACATATATGAGCCAGATGGCCCCGC

**********

>TVV2-T016(HHUD)
GGAGTGACGACCTTTAGAGTCCAGGCTTAAGTAGCTTGGTCGGATACTCCTGGGGTCCAT
CAGGAGACGGATCGCTAACGCGAACTGGATGTTAGTGTTAAAAGCCTTGTGCGCCATGGA
TACTTGGTACACTTCGTGGGTGTAGGTGACCCACAAGCTGGACAGTTTATTAGTGGATTC
AAAACTGTTCTGCTAACTGCTAGCCTTATGCGGTTGCTGTGTATTGAGAGGGCTTAAATG
TAGCTTTTGTACTCCATAATAGTACAACTGTCCGCATCTAATTACGATAATGGCTGCAAC
GCTAATATCGTCCGATAATTCTGCCACGTCAGGCAAAGTTGATGAAGTTATAAACAACAC
AGATACTTCACCACCCGACAATCCACCTAGTGATCATTCAAATCCACGCTTAACAAAGAT
ACTAGATGAGATGTCCAACAAACCATGTGTAAATATTAATGAAATAAGAAAAATGATTAA
GAATTTTCAACCACAAATTATTCAACCTCGTAACGGCAACCGCCCAGGAAATCAGCCACG
TACGATAGATTCCTATGAATGGGTTGTTCGTATTCAAAGTACTGTCAATACTCAATTACT
CGGTGCAACTAACACGATTCCCGAACAAACCCTCAATCTTGATATTTCGTTCACAGATGA
TTCTACTACAATTACTCCAGCTTCCATCCCAGGCTCGATTTCGATGCTCGACAACTCACG
CCACATCCCTGCGATCCAAAGTATGATTCAGAACTTCAAAGCCCGTTATTTAGGCAACCT
CCAGGATACCGCTCAACTCAATTCCCCGCAATATCCACAACTCCTCGCCTATTTATTCGG
ACAACTTATCGCCATCAAGGACCGCCTCGATCTTTTCCGACCATCAAATCCACTCTCATT
TGCTGATGCATTATTCGGCTTTACATTAGCTCAACAAGCTCGCCCTCGCTACGATGATCA
CAGACACGCTAAAGCATGCACAGGACCCCTCGTTATTCCAGCTGCTACCAATGCTGATTG
CGGTCCTTGCGGCTTCGTCCAAATCAATGCTAATCAAGGCCTCGTTCTTCCTCTCGGCGC
TTGCCTTTTCGTCAATCCAGAAACAGTTAACGACCAGTCTTTCCAGGATTTCCTTTGGCT
CCTCTTCGCAACACACCATCGTATGCCAAACCAGATGCAAAACAATTGGCCATTTTCCCT
CAATATCGTTTCGACATGTGCGGCCCCAGGTCGTCAAGCTCCTCAAGCTGGTGAGCTCAC
CGAAGCCAGAGTCAAGCTCGCTCTCGATACAGGCCATCGCATCCTACTTTCGATGTTCAA
CGACGATGAAGAAACATTACGTTACTACCAACGCAAGGGAATCGAAACAATGTTCAGACC
ATGCTGCTTCTACACTGAAGGCGGTTTGCTCAGAAAGGCCACCAGATACGTTTCGATGGT
TCCACTCAGCGGCTTATACTACTATAACGGTGCCGCTTCATACGTCGTCTCCCCACTTCA
CACAGATGCACATCCAGGAATCACTGCTGCTATCGAATCCTTCGTTGACATCATGGTCTT
ACAAGCAGTCTTCTCCTTCACAGGTCCTAAAGTCGTCGCTGCTAAAGTCGATGCAAACCA
AGTCGACGCATCTGCATTTTTCGGTCCTGCTATAGCTGAGGGAGACGGCTTTGTTTACGA
TCCTCGCCAACCAGCGCCGCCACTCTCCGCTTTCTACACTGAATTCATTCACAGACCAGC
TGAACAACGCATCTTCCAGATGGCGATGAGCCAAATTTACGGATCCCACGCTCCTCTCAT
CATCGCCAACGTCATCAATTCCATCCACAATTGCAAGACAAAGATCGTCAACAACAAGTT
ACGCGCCACATTTGTTCGTCGCCCTGCCGGTGCTCCACCTCTCAAAGCAGACACAGCAAT
CATCAATCGCTTCCACGATCCAGAACTCGCTTATGCTCTCGGCATCCTCGCTGATGGTAT
AGCACCTCTCGATGGTACACACGAATACAATATTCTCGATGAACTCGATTACTTGTTCAG
CGGTGGCGACATCCGCAACTGTTTCGGCCTAAATGCCCTCAATACTCGCGGATTAGGCCA
AATCGTCCACGTCCGCCCAAGACGCGATCCAGGAAAGAGACCTCGCCGCGGTTTCTACAC
CACCCTCGACGGACAAGTCCACTCCGTCACACAAGATGCTCCACTCGATGAGATTTACCA
GTGGCGTGACCACGGAAATCTCACACGTCCATATTCATGCCACATCCTTGATAGCGAGGG
ATTACAATTCGTCGACGTCTCTAATGGACGGGCACGGGGCAAGCTCCTCGTTGTCGTTAC
CACACCGCTCAAAACAAGCGCTGCCTACCAGGGCCCCAGCTTCGCGCCAAAGCCGGGCAG
CGCTATGTGGAGCGAATAAACCAATGCGGGGGCGACGTTATCTATTTGCGCTTGAGCACT
GCTCGCGCCTGCAATTCGTTTGCCACTGATAAGATAACGTCGACCCTCGCAAACCAACTG
TGTTACCTATACAAGTCCTCAGACTTACACCAACAGTTGGATCACGCGATACCACAATCC
TACTTAACATTTCTTGAATGGCTACTAAAAATGGACCCAGACAATGAAAAGGATTCAATT
CGTCATTTCCCAAATCATGATAATCACGAAGTTATTGCAAACAGCTTACGCAACCTCACA
AAAGAACAAGAAATTGAACTATTTCCCATAAAAGACATAATCCAAGCTAACCGTCGTGTG
AATGCTTACGCGCGAAATCTCCTTGATGCTTCACCACTCCCCGATTTTGCTCTACAACAG
ATGCTCTTACCAAAAACAGCTAATGATGTAGTTTGCGGAATCTTGCTACTCGGTGAAGTG
TTATGGTTACTTCGCTGCCCTATTTCAATCATTGTAGGCATTTCTCGCGCCATATGTCGC
AATGACAGTTTCTTGAAGGATTTATCTGATTTTAACAAGATGTTAGGCTTAACTAAGATC
CCAATAGCTAACTGTTTGACTGAATTGAATAGTTTACAGGGCCGAGGAGTCACTTCAAGC
GATGCCAAAAGAGATTTGACCCACCGAATCGACGATGTCAACTCTCACGAGGCGAAAATA
AGTAGAGAAAACCTCAAAGAAGCAATTCGCCAGATATACAAAGAAGAAATAAATAGAAAA
GAAACACCCGATACATTCAAACAGCACGTATTCTCATCTCCATTATGGGTTAAGAAGGGC
GCACACCACCATCCACACTTCGAGTCTTACGACAATAGATTAGAGTTTGTTGAGAATGTT
GACTTAGACAGGGTTTTACAATCACGCCCTGCTGTCTACATTACGCAAGCTTCAAAGCTT
GAACATGGTAAGACACGGTTCATTTACAATTGCGATACAATTAGTTATATATACTTTGAT
TACATACTAAACTACATAGAGAGTGTTTGGTCTAATAAGCATGTACTTCTAAACCCTGAT
TACATGAATCCAGTTATTTTCAGCAGTCTCAATTATGATGAATACTGTATGTTAGATTAC
ACTGATTTCAATTCACAACATTCTATCGAGAACATGAAACAAGTGTTTTCCTGTCTCTTA
CCTTTCCTGCCTTACTCGATGCATTCAGTATTACAATGGTGTATCACATCATTCGACAAT
ATGTACATCAACAATGTTCATTGGAAATCAACGCTGCCATCAGGACACAGAGCAACTACG
TTTATCAATTCTGTGCTTAACAGAGCATACTTGTTACCATTTTTGCGCGTTTCCAACGCA
TTCCACGCAGGTGATGATGTACTATTATGCGGAAAGGCTGACTACGCTACCTTGATCAAC
ACTATACCCTACGAACTTAACAAGACAAAGCAATCGTTCGGACCTTCTGCTGAGTTCCTA
CGCCTTCACAAACACAACGACCAGGTCTCAGGCTATCCAGCACGTGCAATTAGTAGTCTC
ATAAGCGGTAACTGGTTGTCATATGATAATCCACTATGGCAACCCTCATTGCTATCAATC
ATGCAACAATTGTACACCATATCAGCAAGGTCGGGTTTGTTACCATATGTTCCTGTAACA
ATGAAATTGGAGGTCCAGCGACGATACGATCTACCTACACGGCTTACAAATGGGTTGTTC
TCTGGTAATATTGTCCCAAGTGGTTGTCCATGTTATAAGTCAAATGCTGCCTTACTAAGC
GCAGTCATTCCAGACACTGTGCTTAAGGCTAAACCAAAGCATTATGACTTACGTACTTTG
GACATCCTGAAACACACTTCACCATGGATCAATTCAGAATCAAAATATTTGGATCTCCTC
GACCGTCGTCATATGGAATCGGATAAGAAAAAAGTGTTATATAATATTCAGTATTTGCCT
TCTAAGATGCTACCAATGATTAATGTTGACCCAGCAGAGGCTTTTCCTTCACAAAAACGG
TATCACCCACGTTCCCACATCGCACACCCACTCCCACGAGATGCTCATCTTAAGGAATTA
AGATTTGCAACGTGTAGAGTGGGCCCGGCTACAGCGATAAGATTAGGATCGCTTTGGCCT
GCGAATAGAATCAACCTAATCAGGCCAGTCTACGTTTAAGTACGACTGCCAAAAATCTTA
CAAAACTACTCGGCTAGAGTAGGAGAGTAATATCAACT

>TVV2-GOR/03/PNGIMR/69(NYU)
ACGACCTTAAAGGCCCAGGCTTCATTCGCCTGGTCAGATACTCCTGGGGTCCATCAGGAG
ACGGATCGCTAACGCGAACTGGATGTTAGAGTCAAAAGCCTTGTGCGCCATGGATACTTG
GTACACTTTTACGGGTGTAGGTGACCCGCGAACGCTGAACAGTTTCTGGGATTGAAACTG
TACTCTGAATTGCTAGCCTTATGCAGTTGCCGTGTATTGAGAGGGCTTAAATGTGGCTTT
CATACTAAGTATTGTATGATCGTCTGCATCTAATTACGATAATGGCTTCGACGCTAATAT
CGTCTGATAATTCTGCCACGTTAGGCACAGCTAGTGAAGTTATTAGCAACACAGATACTT
CACCACCCGACAATCCATCTGGAGACCACTCAAATCCCCAGTTAACTAAGGTTCTAGATG
CGATGTCTAAAAAACCATGTGTTAATATTAATGAAATAAGAAAAATGATTAGAAATTTCC
AACCTCAATTTATTCAACTTCGTAATGGCAATCGTCCAAATGTTCAACCACGTACAGTAG
ATTCTTTCGAATGGGTTGTCCGCATCCAGAGTACTGTCGACACCCAATTACTTGGTGCTA
CAAATACTGTTCCTCAACAAACTCTTAATCTCGATATCTCATTTACAGACGATTCCACTA
CCATTACACCATCTTCCACTCCAGGCTCAATTTCAATGCTCGACAATTCCCGTCACATTC
CTGCAATCCAGAGCATGATCCAGAACTTCAAGGCGCGTTATTTGGGCTCTTTACAGGACA
CCGCCCAGCTCAATTCTCCACAGTATCCTCAGCTTCTCGCTTATCTATTCGGACAATTAA
TTGCTATAAAGGACCGCCTTGATCTCTTCAAACCATCAAATCCACTTTCTTTCGCCGATG
CTTTATTTGGTTTCACATTAGCTCAACACGCTAATCCTCGTTACGATGACCACAGACACT
CCAAAGCTAGTAGAGGACCTCTTGTCATTCCAGCAGCCACTAACGCCGACTGCGGTCCTT
GCGGCTTTGTACAAATTAACGCTAATCAAGGTCTTACACTTCCTCTCGGTGCTTGTCTTT
TCGTCAATCCTGATACTGTCAACGACCAATCCTTCCAAGATTTCCTCTGGCTTATGTTCG
CTACGCATCACCGCATGCCAAATCAGATGCAAAACGACTTACCATTCTCCCTCAACATCG
TCTCGACATGTGCAGCTCCAGGTCGCCAAACTCCTCAAGCCGGCCAACTCACTGATGCTA
GGGTCAGGCTTGCCCTTGATACAGGCCATCGTATCTTGCTCTCAATGTTCAATGACGACG
AAGAAACCCTCCGCTACTATCAACGTAAAGGAATCGAAACAATGTTCAGACCATGCTGTT
TTTACACTGAAGGTGGTTTACTCAGAAAGGCCACTAGATACGTTTCAATGGTCCCACTCA
ATGGCTTGTACTACTACAACGGTGCCACTTCATATGTTGTCACCCCAATTCATACAGATG
CTCATCCAGGAATTACAGCAGCTATCGAATCATTCGTCGACATTATGGTCTTGCAAGCAG
TCTTCTCTTTCACAGGCCCTAAAGTTGTTGCCGCTAAGGCTAACGCAAACCAGATCGATC
CTTCCGTTGTTTTTGGTCCTGCCATCGCTGAAGGAGACGGCTTCATTTACGATCCTGTGC
ACCCAGCCCCTCCGCTCTCCGCATTCTACACAGAATTCATCCACAGACCAGCCGAACAAC
GCATCCTCCAGATGGCAATGAGCCAAATCTATGGATCACACGCTCCTCTCGTTATCGCCA
ACATCATCAATTCCATCCACAATTGCAAGACAAAGATCGTCAACAACAAATTACGTGCTA
CTTTCGTTCGTCGCCCAGCCGGTACCCCTCACCTCAAGGCCGACACCGCTATCATCAACC
GCTTCCATGACCCAGAACTCGCCTATGCTCTCGGAATCCTCGCCGACGGTATTGCTCCTC
TCGATGGAACACACGAATTCAATATCCTCGACGAACTCGATTACTTATTCAATGGTGGCG
ACATTCGCAATTGCTTCGGCCTTAACGCCCTCAACACTCGCGGCTTAGGCCAAATCGTCC
ACGTCCGTCCAAAACGCGAGCCGGGAAAGAGACCCCGTCGTGGTTTCTACACCACACTCG
ACGGACAAGTTCACCCCGTCACACAAGACGCTCCACTCGACGAGGTCTACCACTGGCGTG
ACCACGGAAACCTCACACGCCCATATTCGTGCCACATCCTCGACAGCCAAGGATTGGAAT
TCGCCGACGTCTCCAACGGACGCTCACACGGAAAAATCCTTGTTGTCGTCAACTCACCAC
TCAAGACATGCGCTGCCTATCAGGGCCCCAGCTTCGCGCCAATGCCGGGCAGCGCCATGT
GGAACGAATAAACAAACGCGGGGGCGACGTTATCTATCCGCGCTTGAGCACTGCTCGCGC
CTGCAGCACGACTGCCACTGATAGTATAACGTCGGCCCTCGCAAACCAACTGTGCTACCT
ATACAAGTCTTCTGACTTACACCGACAGTTGGATACAGTGATACCACAATCCTACTTAAC
ATTTCTTGAATGGTTACTCAGAATGGATCCAGCCAATGAAAAAAGTTCAATTCGTCATTT
TCCAGCTAAAGACAATTATGAAACTATTACATGTAATCTAAGAAACCTTACTAAAGAAGA
AGAAATCACATTATTTCCGATCAAAGACATAATCCAAGCTAACCGTCGCGTAAATGCTTA
CGCACGAAATCTCCTTGATGCATCACCACTTCCAGATTTTGCCCTACAACAAATGCTCCT
CCCAAATACAGCAAATGATGTAGTTTGTGCAATCTTACTCCTTGGTGAAGTATTATGGCT
ACTTCGTTGCCCGATTTCAATTATCATAAGTGTTTCACGCGCAATATGTCGCAATGATAG
TTTCTTGAAAGACTTATCTGATTTCAATAAGATGTTAGGCTTAACAAAAATTCCAATAGC
TAACTGTTTAACAGAATTGAACACCTTACAAGGCCGAGGAGTAACCTCAAGCGATGCCAA
AAGAGACTTGACCCACCGAATCGACGATGTCAATCCTCATGAGGCGAAAATAAGTAGAGA
GAATCTCAAAAAAGCAATCAATCAAATATACAGAGAAGAAATTAACAAGAAAGAAGTGCC
CGATACATTCAAACAACACGTATTCTCATCTCCATTATGGGTTAAGAAAGGAGCACACCA
TCACCCACACTTCGAGTCCTACGACAATCGGCTGGAGTTTGTTGAGAATGTAGACTTAGA
TAGGGTTTTACAATCACGCCCTGCTGTCTATATTACACAAGCCCCGAAGCTTGAACACGG
TAAGACTCGTTTCATTTACAATTGTGATACAATTAGTTATATATACTTCGATTACATTTT
AAACTACATCGAGGGTGTTTGGTCTAATAAACACGTACTTCTGAATCCTGATTACATGAA
TCCAGTCATCTTTAGTAGTCTCAATTACGACGAATACTGCATGTTAGATTATACCGATTT
CAATTCTCAGCACTCAATAGAAAGCATGAAACAGGTGTTTTCATGTCTCCTACCTTATCT
TCCATGGTCTATGCATCGCATATTACAATGGTGTATTACATCATTCGACAACATGTACAT
CAATAATATCCATTGGAAATCAACACTACCATCGGGGCATAGAGCGACAACGTTTATCAA
CTCCGTCTTAAACAGAGCTTACCTGTTACCATTCTTGCAAAGCTCTAACGCTTACCACAC
GGGAGATGATGTATTACTATGCGGAAAGGCAGACTACGCTACACTGATTAATGCAGTACC
ATATGAGCTCAACAAGACCAAACAATCATTCGGACCATCAGCAGAATTTCTACGGCTTCA
CAAACACAACGACCAAGTCTCAGGCTATCCTGCACGTGCTATAAGCAGCCTCGTAAGTGG
CAATTGGTTGTCATACGCCAATCCACTATGGCAACCTTCGCTACTATCAATTATGCAACA
ATTATATACCATATCAGCAAGATCTGGCCTGTTACCACACATTCCTACCACCATGAAATT
AGAAGTTCAACGGCGATACGATTTACGTTCACGAATTACAAACGGACTGTTCACAGGTGA
TATTGTCCCAAGCGGCTGCCCTTGTTATAAGTCGAATGCTGCCCTGCTAAGCGCGGTTAT
TCCTGATGCAGTGGTTAAGGCTACCCCCACCTCTTACGACTTACGTACACTTGAAACCCT
AAAGAATACATCACCTTGGATTAATTCCGAATCTAAGTACTTGGAATTGCTAAAACGCCG
ACATATGGAGTCCGATAACAAAAATGTTCTATACAGTATTCAATATTTACCAACCAAAAT
GTTACCATTGATTGATGTTGACCCTGCAGATGCTCTTCCATTACAAAAAAGGTATCATCC
ACGTTCTCACATCGCACACCCACTCCCACGTGATGCTCTTCTTAAGCAATTAAGATTTGC
AACGTGCAGAGTGGGCCCGGCTACAGCGATAAGATTAGGATCGCTTTGGCCTGCGAACAG
AATCAACCTAATCAAGCCAGTCTACGTCTAAGTAAGACTGACAAAAAACTTACATAACTA
CTCGGCTAGAGTAGGAGAGTAATATCAACTCTTA

>TVV2-NYCD15(NYU)
TGACGACCTTTAAAGCCCAGGCCTAATCAGCCTGGTCAGATACTCCTGGGGTCCATCAGG
AGACGGATTGCTAACGCGAACCGGGTATTAGAGTCAAAAGCCTTGTGCGCCATGGATACT
TGGTACACTTCGTGGGCGTAGGTGACCCACAAGCTGTACGGTTTTGAGTGGATTGAAAAC
TGTACTGCTAACTGCTAGCCTTATGCGGTTGCTGTGTATTGAGAGGGCTTATATGTAGCT
TTTATACTTCATAATAGTATAATCGTCCGCATCTAATTACGATAATGGCTTCGACGCTAA
TATCGTCTGATAATTCTGCCTCGTCAGGCAAAGTTGATGAAGTTATAAACAACACAGATA
CTTCACCACCCGACACTTCACCTAGTGATCATTCAAATCCACGTTTAACAAAGATTCTAG
ATGAAATGTCCAAAAAACCATGTGTAAATATTAATGAAATAAGAAAAATGATTAGAAATT
TCCAACCTCAAATTATTCAACCTCGTAATGGCAACCGCCCAGCAGCCCAGCCACGCACAG
TAGATTCTTTCGAATGGGTCGTTCGTATTCAAAGCACTGTCAATACTCAATTACTTGGAG
CAACGAATACGATTCCTGAACAAATTCTTAACCTCGATATTTCATTTACAGATGATTCTA
CTACAATTACTCCAGCTTCCATTCCAGGCTCAATCTCGATGCTCGACAACTCACGCCATA
TTCCAGCGATACAAAGCATGATTCAGAATTTCAAAGCCCGTTATTTAGGTAATCTCCAAG
ACACAGCTCAACTCAATTCTCCCCAGTATCCTCAACTTCTCGCCTATTTATTCGGACAAT
TGATTGCCATCAAAGACCGCCTCGATCTCTTCCGCCCATCAAATCCACTTTCATTCGCTG
ATGCTTTATTCGGTTTTACATTAGCCCAACACGCTCACCCTCGTTACGATGACCACAGAC
ACGCTAAAGCATGCACAGGACCCCTCGTTATCCCAGCAGCTACTAATGCCGATTGCGGTC
CTTGTGGCTACGTCCAAATCAATGCTAATCAAGGCCTCGTTTTACCTCTCGGCGCTTGCC
TTTTCGTCAATCCAGAAACAGTTAACGACCAGTCCTTCCAAGATTTCCTTTGGCTCATTT
TCGCGACACACCATCGTATGCCAAACCAGATGCAAAATGATTGGCCATTTGCTCTCAACA
TCGTCTCAACATGCGCAGCTCCAGGTCGCCAGACACCTAACGCTGGAGAACTCACTGATG
CCAGGCTCAAACTTGCCCTCGATACAGGCCACCGCATCTTACTTTCGATGTTCAACGACG
ATGAAGAAACACTTCGCTACTACCAACGTAAAGGAATTGAAACAATGTTCAGACCATGCT
GCTTCTACACTGAAGGCGGTTTACTCAGAAAAGCTACAAGATATGTTTCAATGGTTCCAC
TTAGCGGCTTATACTATTACAATGGCGCTTCTTCATATATCGTTTCTCCAATTCACACTG
ATGCACACCCAGGAATCACTGCAGCAGTCGAATCTTTCGTAGATATCATGGTCTTACAAG
CAGTCTTTTCTTTCACAGGACCAAAAGTTGTCGCTGCTAAAGCTGATGCAAACCAAATCG
ATGCTTCCACAGTCTTCGGCCCTGCTGTTGCAGAAGGAGATGGTTTTGTCTACGATCCTC
GCCAACCAGCTCCTCCACTCTCAGCGTTCTACACCGAATTCATCCACAGACCAGCCGAAC
AACGCATTTTCCAGATGGCAATGAGCCAGATCTACGGTGCCCATGCTCCCCTTATCATTG
CCAACATCATCAATTCCATCCACAATTGCAAGACAAAAATCGTCAACAACAAATTACGTG
CCACTTTCGTTCGTCGCCCAGCCGGTGCCCCTCCTCTCAAGGCAGACACCGCGATTATCA
ACCGCTTCCATGATCCAGAACTCGCCTACGCTCTCGGCATCCTCGCTGACGGCATAGCTC
CTCTCGATGGTACACACGAATACGACATCCTCGACGAACTCGATTACTTGTTCAACGGTG
GCGACATCCGCAATTGTTTCGGCCTCAACGCACTCAATACTCGCGGATTAGGCCAGATCG
TCCACGTTCGGCCAAAACGCGAGCCAGGAAAGAGGCCTCGCCGTGGTTTCTACACCACCC
TCGACGGACAAGTCCATTCCGTCACACAAGATACTCCACTCGATGAGATTTACCATTGGC
GCGACCATGGAAATCTCACACGCCCATACTCGTGCCACATCCTCGACAGCGAAGGATTAC
AATTCGCTGATGTCTCCAATGGACGCACACGGGGTAAGATCCTCGTCGTCGTCACCACAC
CGCTCAAGACAAGCGCTGCCTACCAGGGCCCCAGCTTCGCGCCAAAGCCGGGCAGCGCTA
TGTGGAACGAATAAACCAATGCGGGGGCGGCGTCATCTATCCGCGCTTGAGCACTGCTCG
CGCCTGCAGCCCGTCTGCCACTGATAGTATGACGTCGACCCTCGCAAACCAACTGTGCTA
CCTATACAAGTCTTCGGACTTACACCGACAGTTGGACTTCACGATACCACAATCTTACTT
ATCATTTCTTGAATGGCTACTCAGATCCAATCCCGACAATGAAAAAAATTCAATTCGTCA
TTTCCCAAATCACGATAATTATCAAATAATTACATGCAATTTACGAAATCTCACAAAAGA
TAAAGAAATCGAACTATTCCCAATAAAGGACATAATTCAAGCCAATCGTCGTGTAAATGC
TTATGCGCGAAATCTCCTTGATGCCTCACCACTCCCCGATTTTGCTCTACAACAGATGCT
CTTACCAAAAACAGCTAATGATGTAGTTTGCGGAATCTTGTTACTTGGTGAAATATTATG
GTCACTTCGCTGCCCCATCTCAATCATCGTAGGCATTTCTCGTGCAATATGTCGCAACGA
TAGTTTCTTAAAAGATTTATCGGATTTCAACAAGATGTTAGGCTTAACTAGAATTCCAAT
TGCTAACTGTTTGACCGAACTGAATAGTCTCCAGGGCCGAGGAGTCACTTCAAGCGATGC
CAAAAGAGATTTGACCCACCGAATAGACGATGTCAATTCTCATGAGGCGAAAATAAGTAA
AGAAACCCTCAAAGAAGCAATCAATCACATATACAAAGAAGAAATCAACAAAAAAGAAGT
ACCCGATACATTCAAACAACACGTATTCTCCTCCCCATTATGGGTTAAGAAAGGCGCACA
CCACCACCCTCACTTCAAATCTTATGACAATAGATTGGAGTTTGTTGAAAACATTAACTT
AGACAGGGTTTTACAATCACACCCTGCTGTCTACATTACGCAAGCCTCCAAACTTGAACA
TGGTAAAACACGATTCATTTATAACTGTGATACAATTAGTTACATATATTTTGATTATAT
CTTAAATTATATAGAGAGTGTTTGGTCCAATAAACATGTGCTTCTTAATCCTGATTACAT
GAATCCCGTTATATTCAGCAGTCTTAACTATGATGAATACTGTATGTTAGATTTCACTGA
CTTCAATTCTCAACATTCAATCGCAAACATGAAGCTAGTATTTTCCTGTCTCCTACCTTT
CTTGCCTTACTCGATGCATTCAATATTACAATGGTGCGTTGCGTCATTTGACAACATGTA
CATTAACAATGTCCACTGGAAATCAACGTTACCGTCAGGACACAGAGCAACAACGTTTAT
CAATTCTGTACTAAATAGGGCATATCTGTTACCGTTCCTAAGTGTCGCAAATGCATATCA
CACAGGCGATGATGTATTGTTATGCGGGAAGGCAGATTATGCTACTTTAATTAACACTGT
ACCATACGAACTCAATAAAACAAAGCAATCATTCGGGCCTTCAGCTGAATTTCTACGCCT
TCACAAACATAACGACCAGGTCTCAGGCTACCCAGCGCGTGCAATAAGCAGTCTCGTAAG
CGGAAACTGGCTGTCGTACGACAATCCATTATGGCAGCCTTCATTACTGTCCATCATGCA
GCAATTGTACACGATATCAGCGAGATCAGGCTTGTTACCGTTTGTTCCCGTTACAATGAA
GGAAGAAGTTCGACGCCGGTACGACCTACCTACACGGCTTACAAATGGATTGTTCTCCGG
TGATATTGTCCCAAGCGGTTGTCCATGTTATAAGTCGAATGCTGCCTTGCTCAGTGCTGT
CATACCAGACACTGTGCTCAAGGCAAAACCACAGCATTACGACTTACGTACTTTGGATAT
CCTGAAACACACTTCACCTTGGATCAATTCTGAATCCAAATATCTCGACCTCCTGGATCG
CCGGCATATGGAATCGAATAAGAAAAATGTATTATATAGTATTCAGTATTTACCTTCCAA
AATGTTACCAACAATTGACGTTGACCCAACTGAGGCTGTTCCTCCACAAAAAAGGTATCA
TCCACGTTCTCACATCGCACACCCACTCCCACGTGAAGCTCATCTTAAGGAATTAAGATT
TGCAACGTGTAGAGTGGGCCCGGCTACAGCGATAAGATTAGGATCGCTTTGGCCTGCGAA
TAGAATCAACCTAATCAGGCCAGTGTACGTCTAAGTACTACTGCCAACAAATCTTACAAA
ACTACTCGGCTAGAGTAGGAGAGTAATATCAA

>TVV2-B7RC2(UU)
AGTGACGACCTTCGAAGCCCAGGCCTCATTCGCCTGGTCAGATACTCCTGGGGTCCATCA
GGAGACGGATCGCTAACGCGAACTGGATGTTAGTGTCAAAAGCCTTGTGCGCCATGGATA
CTTGGTACACTTTTACGGGTGTAGGTGACCCGCGAACGCTGGACAGTTTTGGGATTTAAA
ACTGTACTCTGAATTGCTAGCCTTATGCAGTTGACGTGTATTGAGAGGGCTTATTAGTGG
CTTTCATACGATATATCGTATGATCGTCTGCTTTTAATTACGATAATGGCTTCGACGCTA
ATATCGTCTGATAATTCTGCCACGTTAGGCAAAGCTAGTGAAGTAATTAACGACACAGAT
ACTTCACCACCCGACAATCCATCTACAGATCACTCTAATCCTCAATTAACAAAGGTCTTA
GATGCGATGTCCGAAAAACCATGTGTTAATATTAATGAAATAAGAAAAATGATTAGAAAT
TTTCAACCTCAATTTATTCAACCTCGTAATGGCAACCGCCCGAATGCTCAGCCACGCACA
GTAGATTCCTTCGAATGGGTCGTTCGTATTCAAAGCACAGTCGACACCCAGTTATTTGGT
GCTACAAATACGGTTCCCCAACAAATTCTCAATCTTGATATCTCATTTACCGATGATTCT
ACTACAATCACTCCAGCTTCCATCCCAGGCTCAATCTCAATGCTTGATAATTCTCGCCAC
ATCCCAGCGATCCAGAGCATGATCCAGAATTTCAAAGCTCGTCACTTAGGCTCTTTACAA
GACACTGCCCAGCTCAACTCTCCACAGTATCCACAGCTCCTCGCTTACTTATTCGGACAG
TTAATCGCTATCAAGGATCGCCTCCAACTTTTCAAGCCGTCAAATCCACTTTCATTTGCT
GATGCCATATTTGGTTTTACGTTAGCTCAGCAGGCTCGCCCTCGTTATGATGATCACAGA
CACGCCAAAGCATGCACAGGACCCCTCGTTATTCCAGCAGCTACTAATGCCGATTGCGGT
CCCTGCGGCTTTGTACAGATCAACGCAAACCAAAGCCTCACTCTTCCACTCGGCGCTTGC
CTCTTTGTCAATCCAGAAACAGTCAACGACCAATCTTTCCTAGATTTTCTCTGGCTCATT
TTTGCGACACACCACCGCATGCCAAATCAAGTGCAAAACAATTGGCCGTTCTCCCTCAAC
ATAGTCTCAACATGCGCTGCCCCAGGTCGCCAAGCTCCTCACGCAGGTGAATTGACTGAT
GACAGGTTCAATCGCGCTCTCGATACAGGCCACCGCATTCTGCTCTCAATGTTCAATGAT
GATGAAGAAACTCTCCGTTACTACCAACGCAAAGGAATCGAAACGATGTTCAGGCCATGC
TGCTTTTATACAGAAGGCGGCTTACTCAGAAAGGCTACCAGATACGTTTCAATGGTCCCA
CTCAATGGCTTGTACTACTACAATGGTGCCACCTCATACATCGTCGCTCCAATCCACACC
GATGCACACCCAGGAATCACAGCAGCTATCGAATCGTTCGTCGACATTATGGTCTTACAA
GCTGTTTTCTCATTTACTGGCCCTAAAGTTGTCGCTGCTAAAGCCAATGCCAGCCAGATC
GATCCATCTATGGTCTTTGGCCCTGCCGTCGCTGATGGAGATGGCTTTGTTTACGATCCT
GCCCGGCCAGCTCCTCCACTTTCCGCATTCTACACTGAATTCATTCACAGACCAGCCGAA
CAACGCATCTTCCAGATGGCTATGAGCCAAATCTACGGATCACACGCTCCTCTCGTTATC
GCCAATGTCATCAATTCCATCCACAATTGCAAGACAAAGATCGTCAACAACAAATTACGT
GCTACCTTCGTCCGTCGCCCAGCCGGTGCCCCTCATCTCAAGGCTGACACAGCTATCATC
AACCGCTTCCATGATCCAGAACTCGCCTACGCACTCGGAATCCTCGCAGATGGCATAGCC
CCTCTTGATGGATCACACGAATTCAATATTCTCGATGAACTCGATTACTTGTTCAACGGT
GGCGACATTCGCAATTGCTTCGGCCTCAACGCCCTCAACACCCGCGGATTAGGCCAAATC
ATTCACATCCGTCCAAAACGCGAGCCAGGAAAGAAGCCTCGCCGTGGTTTCTACACCACA
CTCGATGGTCAGGTTCACCCTGTCACACAAGATGCTCCACTCGACGAGATCTACCATTGG
CGTGACCATGGAAATCTCACACGTCCATATTCGTGCCACATCCTCGATAGTCAAGGATTG
GAATTCGCCGACATCTCCAATGGACGCTCACGCGGAAAAATCCTCGTGGTCGTCAATTCA
CCACTCAAGACATGCGCTGCCTATCAGGGCCCCAGCTTCGCGCCAAAGCCGGGCGGCGCC
ATGTGGAACGAATAAACCAAAGCGGGGGCGACGTCATCTATCTGCGCTTGAGCACTGCTC
GCGCCTGCAGCTCGACTGCCACTGATAGTTTAACGTCGGCCCTCGCAAACCAACTGTGCT
ACCTATATAAGTCTTCAGACTTACACCGACAGTTGGACTCCGTGATACCACAATCCTACT
TAACATTTCTTGAATGGTTACTCAGAATGGATCCCACCAATGAAAAAAATTCAATTCGTC
ATTTCCCGAGTCAAGATAACCATGAAATTATTAAATGTAGTTTAAGAAACCTTACTAAGG
AACAAGAAATCTCACTATTTCCAATCAAAGACATAATTCAAGCTAACCGTCGTGTAAATG
CTTATGCTCGGAATCTCCTCGATGCCTCACCACTCCCAGATTTTGCCCTACAGCAGATGC
TCTTACCAAATACAGCTAATGATGTAGTTTGCGCAATTTTATTACTTGGTGAAGTATTAT
GGTCACTTCGCTGTCCAATCTCAATCATCATAAACATTTCTCGCGCGATATGTCGCAACG
ATAGTTTCTTAAAAGACTTATCCGATTTCAATAAGATGTTAGGCTTAACTAAGGTCCCAA
TAGCTAATTGTCTGACAGAATTGAATACTTTACAAGGTAGAGGAGTAACCTCAAGTGATG
CCAAAAGAGATTTGACCCACCGAATTGCCGATGTCAACTCTCATGAGGCGAAAATAAGTA
GAGAAAATCTCAAAGAAGCAATCAATCAAATATACAGAGAAGAAATCAACAAGAAAGAAA
TACCAGATACATTCAAACAACACGTATTCTCATCTCCATTATGGGTTAAGAAAGGTGCAC
ACCATCATCCACACTTCAAGTCTTATGACAATAGATTAGAGTTTGTTGAGAATATAGACT
TGGACAGGGTCTTACAATCACGCCCTGCTGTCTATATAACACAAGCCCCGAAACTCGAAC
ACGGTAAGACTCGATTCATCTACAACTGCGATACAGTTAGTTACATATACTTCGATTACA
TTTTGAATTACATCGAGGGTGTTTGGTCAAATAAACATGTGCTTCTAAACCCTGATTACA
TGAATCCAGTCATCTTCAGCAATCTTAATTATGACGAATACTGCATGTTAGATTATACTG
ACTTCAACTCACAGCACTCTATTGAAAGCATGAAACAGGTGTTTTCATGTCTTTTACCTT
TTCTGCCAAAGTCAATGCACTCTATATTACAGTGGTGTGTCACATCATTCGACAACATGT
ATATTAATGACATTCACTGGAAATCCACACTACCTTCAGGACATAGAGCAACAACATTTA
TAAACTCCGTCTTAAACAGGGCGTATTTATTGCCATTCTTGCAAGTCTCCAATGCTTTCC
ATACAGGTGACGATGTACTACTATGCGGAAAGGCTGACTATGCCACACTAATAAATACTG
TACCTTACGAACTCAATAGAACTAAGCAATCATTCGGACCCTCAGCAGAATTTCTACGTC
TCCACAAACACAACGACCAAGTCTCAGGTTATCCTGCTCGTGCAATCAGCAGTCTCGTAA
GTGGCAATTGGTTGTCATACACCAATCCATTATGGCAACCTTCGCTACTGTCAATCATGC
AACAATTGTACACCATATCGGCGAGATCAGGTCTGTTACCATGCGTTCTTGGAACAATGA
AGTTAGAAGTTCAACGGCGCTACGATTTGCGTTCACGAATTGCCAACGGGTTGTTTTCTG
GTGATATTGTCCCAAGCGGTTGTCCTTGTTATAAGTCAAATGCTGCCTTGCTATCCGCGG
TCATCCCAGATACAGTGGTCAAGGCTGAACCCACCTTTTATGACTTACGTACATTGGATA
TCCTAAAGAATACATCACCTTGGATCAATTCTGAATCGAAATATAGAGACCTTCTAAGAC
GGCGACATATGGAATCAGATAATAAAAATGTTGTATACAGTATCCAGTATTTACCTTCCA
AAATGTTACCAATGATTGATGTTGACCCTGCAGATGCTATCCCATTACAAAAACGGTATC
ATCCACGTTCTCACATCGCACACCCACTCCCACGGGATGCTCATCTTAAGGAATTAAGAT
TTGCAACGTGTCGAGTGGGCCCGGCTACTGCGATAAGATTAGGATCGCTTTGGCCTGCGA
ACAGARTTAACCTAATCAAGCCA

>TVV2-G3(HMS)
AGTGACGACCTTTAGAGTCCAGGCTTAAGTAGCTTGGTCAGATACTCCTGGGGTCCATCA
GGAGACGGATCGCTAACGCGAACTGGATGTTAGAGTTAAAAGCCTTGTGCGCCATGGATA
CTTGGTACACTTCGCGGGTGTAGGTGACCCGCAAGCTGGACAGTTTATTAGTGGATTCAA
AACTGTGCTGCTAACTGCTAGCCTTATGCGGTTGCTGTGTATTGAGAGGGCTTAAATGTA
GCTTTTGTACTTTATAACAGTACAACTGTCCGCATCTAATTACGATAATGGCTTCAACGC
TAATATCGTCTGATAATTCTGCCACGTCAGGCAAAGTTGATGAAGTTATAAATAACACAG
ATACTTCACCACCCGACACTTCACCTGGTGATCATTCAAATCCACGTTTAACAAAGATAC
TAGATGAGATGTCCAAAAAACCATGTGTAAATATTAATGAAATAAGAAAAATGATTAGAA
ATTTCCAACCACAAATTATTCAACCTCGTAACGGCAACCGCCCAGCAAATCAGCCACGTA
CAATAGATTCTTTCGAATGGGTTGTTCGTATTCAAAGTACTGTCAATACTCAATTACTCG
GTGCAACTAATACGATTCCCGAACAAACCCTCAACCTCGATATTTCGTTCACAGATGATT
CTACTACAATTACTCCAGCTTCCATTCCAGGCTCGATTTCGATGCTCGACAACTCACGCC
ATATCCCTGCGATTCAAAGTATGATTCAGAATTTCAAAGCTCGTTATTTAGGCAACCTCC
AAGATACAGCTCAACTCAACTCTCCGCAATATCCTCAACTCCTCGCCTATTTATTTGGAC
AATTAATTGCCATCAAGGATCGCCTCGATCTCTTCCGACCATCAAATCCACTTTCATTCG
CTGATGCGTTATTCGGCTTTACATTAGCTCAACAAGCTCACCCTCGCTACGATGACCACA
GACATGCTAAAGCATGCACAGGACCCCTCGTTATCCCAGCTGCTACCAATGCCGATTGCG
GTCCTTGCGGCTTCGTTCAAATCAATGCTAATCAAGGCCTCGCTCTTCCTCTTGGCGCTT
GCCTTTTTGTCAATCCAGAAACAGTTAACGACCAGTCCTTCCAAGATTTCCTTTGGCTCC
TTTTCGCAACACACCATCGTATGCCGAACCAAATGCAAAATAATTGGCCATTCTCCCTCA
ATATTGTCTCAACATGTGCGGCCCCAGGTCGTCAGGCTCCACAGGCTGGTCAGCTCACCG
AAGCCAGAGTCCAACTCGCTCTCGATACAGGCCATCGCATCCTACTTTCCATGTTCAACG
ACGATGAAGAAACACTTCGTTACTACCAACGCAAGGGAATCGAAACAATGTTCAGACCAT
GCTGCTTCTACACTGAAGGCGGTTTGCTCAGAAAGGCTACCAGATATGTTTCGATGGTTC
CACTCAGCGGCTTATACTACTACAATGGCGCCGCTTCATACGTTGTTTCCCCAATTCACA
CAGATGCACATCCAGGAATCACAGCAGCTGTCGAATCTTTTGTTGACATCATGGTCTTAC
AAGCAGTCTTCTCTTTCACAGGCCCTAAAGTCGTCGCTGCTAAAGCCAATGCAAGCCAAA
CCGACGCATCTGCGTTTTTCGGCCCTGCCATAGCTGAGGGAGATGGCTTTGTTTACGATC
CTCGCCGACCAGCTCCTCCACTCTCTGCTTTCTACACTGAATTCATTCACAGACCAGCCG
AACAACGCATCTTCCAGATGGCGATGAGCCAAATCTACGGATCCCACGCTCCTCTCATCA
TCGCCAATGTCATCAATTCCATCCACAATTGTAAGACAAAGATTGTCAACAACAAATTAC
GCGCCACTTTTGTTCGCCGTCCTGCCGGTGCTCCACCTCTTAAGGCAGACACTGCAATCA
TCAATCGCTTCCACGATCCAGAACTCGCTTATGCCCTCGGCATCCTCGCTGATGGCATAG
CTCCTCTCGATGGTACACACGAATACAACATTCTTGATGAACTCGATTACTTGTTCAGCG
GTGGCGACATCCGCAACTGTTTCGGTCTAAACGCCCTCAATACTCGCGGATTAGGCCAAA
TTGTCCACGTCCGCCCAAGACGCGATCCAGGAAAGAGACCTCGCCGCGGTTTCTACACCA
CCCTCGACGGACAAGTCCACTCCGTCACACAAGATGCTCCACTCGATGAGATTTACCAGT
GGCGTGACCACGGAAATCTCACACGTCCATATTCATGCCACATCCTCGATAGCGAAGGAT
TACAATTCGTCGACGTCTCCAATGGACGCGCACGGGGTAAGCTCCTCGTCGTCGTTACCA
CACCGCTCAAAACAAGCGCTGCCTACCAGGGCCCCAGCTTCGCGCCAAAGCCGGGCAGCG
CTATGTGGAGCGAATAAACCAATGCGGGGGTGACGTTATCTATTTGCGCTTGAGCACTGC
TCGCGCCTGCAGCTCGTCTGCCACTGATAAGATAACGTCGACCCTCGCAAACCAACTGTG
TTACCTATACAAGTCCTCAGACTTACACCAACAGTTGGATCACGCGATACCACAATCCTA
CTTAACATTTCTTGAATGGCTACTAAAGATGGATCCAGACAATGAAAAGGATTCAATTCG
TCATTTCCCAAATCGTGATAATTACGAAGTTATTGCAAACAGTTTACGCAACCTTACAAA
AGAACAAGAAATTGAACTATTTCCCATAAAAGACATAATCCAAGCTAATCGTCGTGTAAA
TGCTTACGCGCGAAATCTTCTTGACGCTTCACCACTCCCCGATTTTGCTCTACAACAAAT
GCTCTTACCAAAAACAGCTAATGATGTAGTTTGCGGAATCTTGCTACTCGGTGAAGTGTT
ATGGTTACTTCGCTGCCCTATCTCAATTATTGTAGGCGTTTCTCGCGCTATATGTCGCAA
CGACAGTTTCTTGAAAGATTTATCTGATTTCAACAAGATGTTAGGCTTAACTAAGATCCC
AATAGCTAACTGTTTGACTGAATTGAATAGTTTACAGGGCCGAGGAGTCACTTCAGGCGA
TGCCAAAAGAGATTTGACCCACCGAATCGACGATGTCAACTCTCATGAGGCGAAAATAAG
TAGAGAAAACCTCAAAGAAGCAATCAACCAGATATACAAAGAAGAAATCAATAGAAAAGA
AGTCCCCGATACATTCAAACAGCACGTATTCTCATCCCCGTTATGGGTTAAGAAGGGCGC
ACACCACCATCCAAATTTCAAGTCTTACGACAATAGATTAGAATTTGTTGAGAATGTCGA
CTTAGACAGGGTCTTACAATCACGCCCTGCTGTCTACATTACGCAAGCTTCTAAGCTCGA
ACACGGTAAGACGCGGTTTATTTACAATTGCGACACAATCAGTTATATATACTTTGATTA
CATCTTAAACTACATAGAGAGTGTTTGGTCTAATAAGCATGTACTTCTAAACCCTGATTA
CATGAATCCCGTTGTTTTCAGCAGTCTCAATTATGATGAATATTGTATGTTAGATTACAC
CGACTTCAATTCACAACACTCTATCGAGAATATGAAACAAGTGTTTTCCAGTCTCTTACC
TTTCCTGCCTTACTCGATGCATTCAGTATTGCAATGGTGTATTACATCATTCGACAATAT
GTACATCAACAATGTCCATTGGAAATCAACGCTGCCGTCAGGACACAGAGCAACTACGTT
TATCAATTCTGTACTTAACAGAGCATATTTGTTACCATTTCTGCGCGTTTCCAATGCATT
CCACACAGGTGATGATGTACTATTATGCGGGAAGGCCGACTACGCTACCTTGATCAACAC
TGTACCCTATGAGCTTAATAAGACAAAGCAATCATTCGGACCTTCTGCTGAATTCCTACG
CCTTCACAAGCACGGTGACCAGGTCTCGGGCTACCCAGCACGTGCAATTAGTAGTCTCGT
AAGCGGAAACTGGTTGTCATACGATAACCCACTATGGCAACCCTCATTGCTATCAATCAT
GCAACAATTGTACACCATATCAGCAAGATCAGGTTTGTTACCATATGTTCCTGTAACAAT
GAAATTGGAAGTCCAGCGACGATACGATCTACCTTCACGGCTCACAAATGGGTTGTTCTC
TGGTAATATTGTCCCAAGTGGTTGTCCATGTTATAGGTCAAATGCTGCCTTACTGAGCGC
AGTCATCCCAGATACTGTGCTTAAGGCTAAACCAAAGCATTATGACTTACGTACTTTGGA
CATCCTGAAACAGACTTCACCATGGATCAATTCTGAATCCAAATATTTGGATCTCCTAGA
CCGTCGACATATGGAATCGGATAAGAAAAATGTACTATATAATATTCAGTATTTGCCTTC
TAATATGCTACCAATAATTGATGTTGACCCAGCAGAGGCTTTTCCTTCACAAAAACGGTA
TCACCCACGTTCCCACATCGCACACCCACTCCCACGAGATGCTCATCTTAAGGAATTGAG
ATTTGCAACGTGTAGAGTGGGCCCGGCTACAGCGATAAGATTAGGATCGCTTTGGCCTGC
GAATAGAATCAACCTAATCAGGCCAGTCTACGTTTAAGTACGACTGCCAAAAAAACTTAC
AAAACTACTCGGCTAGAGTAGGAGAGTAATATCAAC

>TVV2-G3(NYU)
CTTCGCGCCAAAGCCGGGCAGCGCTATGTGGAGCGAATAAACCAATGCGGGGGTGACGTT
ATCTATTTGCGCTTGAGCACTGCTCGCGCCTGCAGTTCGTCTGCCACTGATAAGATAACG
TCGACCCTCGCAAACCAACTGTGTTACCTATACAAGTCCTCAGACTTACACCAACAGTTG
GATCACGCGATACCACAATCCTACTTAACATTTCTTGAATGGCTACTAAAGATGGATCCA
GACAATGAAAAGGATTCAATTCGTCATTTCCCAAATCGTGATAATTACGAAGTTATTGCA
AACAGTTTACGCAACCTTACAAAAGAACAAGAAATTGAACTATTTCCCATAAAAGACATA
ATCCAAGCTAATCGTCGTGTAAATGCTTACGCGCGAAATCTTCTTGACGCTTCACCACTC
CCCGATTTTGCTCTACAACAAATGCTCTTACCAAAAACAGCTAATGATGTAGTTTGCGGA
ATCTTGCTACTCGGTGAAGTGTTATGGTTACTTCGCTGCCCTATCTCAATTATCGTAGGC
GTTTCTCGCGCTATATGTCGCAACGACAGTTTCTTGAAAGATTTATCTGATTTCAACAAG
ATGTTAGGCTTAACTAAGATCCCAATAGCTAACTGTTTGACTGAATTGAATAGTTTACAG
GGCCGAGGAGTCACTTCAGGCGATGCCAAAAGAGATTTGACCCACCGAATCGACGATGTC
AACTCTCATGAGGCGAAAATAAGTAGAGAAAACCTCAAAGAAGCAATCAACCAGATATAC
AAAGAAGAAATCAATAGAAAAGAAGTCCCCGATACATTCAAACAGCACGTATTCTCATCC
CCGTTATGGGTTAAGAAGGGCGCACACCACCATCCAAATTTCAAGTCTTACGACAATAGA
TTAGAATTTGTTGAGAATGTCGACTTAGACAGGGTCTTACAATCACGCCCTGCTGTCTAC
ATTACGCAAGCTTCTAAGCTCGAACACGGTAAGACACGGTTTATTTACAATTGCGACACA
ATCAGTTATATATACTTTGATTACATCTTAAACTACATAGAGAGTGTTTGGTCTAATAAG
CATGTACTTCTAAACCCTGATTACATGAATCCCGTTGTTTTCAGCAGTCTCAATTATGAA
GAATATTGTATGTTAGATTACACCGACTTCAATTCACAACACTCTATCGAGAATATGAAA
CAAGTGTTTTCCAGTCTCTTACCTTTCCTGCCTTACTCGATGCATTCAGTATTGCAATGG
TGTATTACATCATTCGACAATATGTACATCAACAATGTCCATTGGAAATCAACGCTGCCG
TCAGGACACAGAGCAACTACGTTTATCAATTCTGTACTTAACAGAGCATATTTGTTACCA
TTTCTGCGCGTTTCCAATGCATTCCACACAGGTGATGATGTACTATTATGCGGGAAGGCC
GACTACGCTACCTTGATCAACACTGTACCCTATGAGCTTAATAAGACAAAGCAATCATTC
GGACCTTCTGCTGAATTCCTACGCCTTCACAAGCACGGTGACCAGGTCTCGGGCTACCCA
GCACGTGCAATTAGTAGTCTCGTAAGCGGAAACTGGTTGTCATACGATAACCCACTATGG
CAACCCTCATTGCTATCAATCATGCAACAATTGTACACCATATCAGCAAGATCAGGTTTG
TTACCATATGTTCCTGTAACAATGAAATTGGAAGTCCAGCGACGATACGATCTACCTTCA
CGGCTCACAAATGGGTTGTTCTCTGGTAATATTGTCCCAAGTGGT

>TVV2-NYCC37(NYU)
AAATGATTAGAAATTTCCAGCCTCAATTTATTCAACTTCGTAATGGCAATCGTCCAAATG
TTCAACCACGCACAATTGACTCCTTCGAATGGGTTGTTCGCATCCAGAGTACCATTGATA
CCCAGTTACTCGGTGCTACAAACACAGTTCCTCAACAAACTCTTAACCTTGACATTTCCT
TTACGGACGATTCCACCACAATTACTCCAGCTTCCATTCCAGGTTCAATTTCAATGCTTG
ACAAYTCTCGTCACATCCCGGCGATCCAGAGCATGATCCAGAACTTCAAAGCGCGCTATT
TGGGCTCTCTTCAAGACACCGCCCAGCTCAATTCCCCACARTATCCCCAGCTTCTCGCTT
ACTTATTCGGTCAGTTGATCGCCATTAAGGACCGCCTCGATCTTTTCAAGCCATCAAATC
CACTTTCTTTTGCCGATGCTTTATTTGGTTTCACATTAGCACAGAACGCTCACCCTCGCT
ACGATGACCACAGACACTCCAAAGCGAATACAGGACCTATCGTCATTCCAGCGGCTACCA
AYGCTGACTGCGGTCCTTGCGGCTTCGTACAAATCAATGCCAACCAAAGCCTCACTCTTC
CTCTCGGCGCTTGTCTTTTCGTCAATCCTGATACAGTCAACAACCAATCATTCCAAGATT
TTCTCTGGCTTATGTTCGCGACACATCACCGTATGCCAAACCAGATGCAAAACGATTGKC
CATTCTCYCTCAACATCATCTCGACATGCGCTGCCCCAGGTCGCCARGTTCCTCAAGCCG
GTCAACTCACTGAAGCCAGAGTCAAGCTCGCTCTCGATACAGGCCACCGCATTTTGCTCT
CAATGTTCAACGATGATGAAGAAACTCTCCGCTACTACCAACGCAAAGGAATCGAAACAA
TGTTCAGGCCATGCTGCTTTTACACTGAAGGCGGTTTACTCAGAAAGGCTACCAGATATG
TTTCAATGGTTCCACTCAATGGCTTATACTACTACAATGGAGCTACCTCATACGTTGTYA
CMCCAATCCACACAGATGCTCACCCAGGAATYACRGCAGCCATCGAATCATTTGTAGACA
T

**********

>TVV3-NYCA04(NYU)
TCCACTTTTTAAGCCGGTTAGACTTCGCCGTGGATACTTGGGCAAAATTAATCAACACCC
TCCTGGAATCACCGGGGTGTTGCGAGCCGTAAGAGGCCGGTTCTAAAGGACTGACATAGC
GCCGCGAGGGTAGGTGGTCGATAGCCCGTTTGAGGGAGTAGTAATATTCCCGATTCTGGT
GTAGCATCGACTGGGGCCCCCTAGCGTGAGCTCAGCACGTTGAGAAAACGAAAAACTGCA
TGTCTGATGCTTGGCAGTAGCGTGAGCTCGGAGCACCCTAAAAAGTGCTCTGTTTTATAA
CGAGCGTTCGTTCGTTATGAAACTCTAGTGTATTGCGTGCAACGGTATGTCAGCTCCCGA
GCCCTTAAATACTGAAGTACGCTCACCTAATGGTGTTAGTGAAGCCATAGCAACTCAAAA
CATGGCTGTCACTCAAAGCGGTGTGTCAAATGAAATTAAAAACGACACACAAAGTGATCT
GCAAACACTCAAAAAACAGTTACAACCGGTCAGCAGATCTACAGATTTTAATACTCTTTA
TAATTTCTTTTATAGTTTAGATGTCCCAGCTTCTACAGATCGCGTCGGTCACGCTATCCA
GCGCAACACGGCAGTCAACGACACAAACGAGGTCGTCAGTTTCCCTCTTACAGCGACCGT
ATCACATACATTTTCAAATACGCCAGTCCCAGCCAACATACAGCCTCTCCAGATTTCAAT
AGCTGATGATTCGGTCAATTACGAACTCGATGAAAGCGGAACGTTATGCCCTACATTAGA
TAGTTCCGTCCATGTTCAAAGAGCTACTTCTCTCGCCAGCTCCCTTAAGGTCAAGTTAAC
AGGCGAAATAATGCACTCCGATTCAGTCAGGCCAGCTCAAACCCCTCAATTGCTTGCTTA
CTTATTTGGCGTTCTCCTCGGCGTCAAAGATCGCGTCAACATTCACCGTAACCAGCCTAC
CAACTTATGGCGGAGTTTATGTGCTCCTGGCCGTGCTGCTCAAGCGAAGCCCTTCTTCGA
TGAATTCGCTAACAACAAGTTCAGAACCGGTGCTCTCTTACCACCTCCTCTCCCTGACAC
CGGCTTTGGCCCATTCCCAGCTGAAGGCCTCAACCAGAATTCCAAGCTCGATTTCAAATC
AAAAGGATACATCTTCTACAAACAACGCACTTACAACCCAGATGACATGAACCGTGCATT
CTGGTTCCTTTGGGCTATCTACAATCGCATGCCTGAAGATTTCCAACAATCATATCCACT
GAATATCACTTTTTGCACTTCCGAATTACCAGTCCAAAACCCGATGCCAGCAGCTGATGG
AATCTCCAACGAACAATGCGAAAAAGCGCTTCTCCTCCTCGAAAAAGTCATGCTCGAACT
CTTCAACAACGATCGCAAACTCGCTTACTACTACGTCTTCAAAGGATGTCAGTTCGTCAT
GCGTCCTTGTTCTTGCTACCAAGAGGGAGGCTTGATCCGCAAAGCCTCACGCAACGTCGC
CCTCCGTGGTTTCACCGGCATTTACTACTTAGCTGGTTTCACAGATCAATTTGCTAACAT
GATTTCATGTGCTGCTCATCCAGGTGTCATCGGTGCYCTCTTCCAATACGTCGACACGAT
GGTTTTACAAGCCGTTTTCTCCCTCTCTGGTCCCAAACTCGTTCGTTTCGCTGCTCCACC
TGAATATCAAGGTCGTTACGCTTGTCCCTTCTCATTCGTCGCTGACGAAAATTATTGGGG
CATTGCTCCAGGTTCGAATGCCGAACCCGTCGGTATGTATTACATGGATATCATTCAACG
CAAAGACGAACACAATTTATTCATCGAAACCTTCATGGATATCTATGGTTCAACTGCTTC
CATCATCTGCGCTAATATCGAAACAAGCTTGTTTACCTCCGGCACGAACGTCTTGAACCA
GAGGATGCAGAAAGATTTCGCTCGCGATACTCCCAAGGCTGGAACTCTTCGCCATCAACA
TGCCATCATCAACCGCTTCCACGAACCAGAATACGCTTATCGTCTTGGCATCCTTGCTGA
TGGTGTTGTTCCCCTCAGCGGCTCGTTCGAAGTCGATATCCTCAAAGAAGCCGAACGCCT
CGTCACAGGTGAAGACATCCGCAATCTCCCAGGTTTACGTTGTTTATGCTCGCGCGGTCT
CGATGCTATCCTCGGTCTCCGTCCAGTTCAACAAAAGCGCAAGAAGATGTGTTACTTCCG
TACTCTCGATGGTAACTTCCACGAAGTAACAATCAGATCGGAGACGCGCGACTTACAGGT
CTGGCGTGATCATGGCTACCTTGCTCGTCCATACGCGTGCCACATTGTTGACTCAGAAGG
CATCGAATTCTACGACAAATCCAACGGTCTCTACAAGGGCCGTGTCAACGTCCTCATCTC
TGGATTTGCCATTCCAGGTCGCGCGTATCAGGGCCCTCGCTTGCAGGTAGCAACAACGGC
CGCCCAGATCTAAGCGACGTCCCGGCGACAGGAAGTCTGTCCAACCTCATTACCCTTTCC
AAAGCAAGTCGGCTACNNNNNNNNNNNCGGAGGGAAGGCGTGAGAGTGTCAGACTACACC
GTCGCCCGCGAGTTAGCTTGCGCTTTTCGCAATTCTCGCCTAACTCGCCAAATGGATCAT
GTTACAGATATAGCTTACCTTAATTTCCTGAGATGGGTGTTGTTACCTTATAACGGTCAA
ACATTACGACCACACCCCAGCACATGGCGTCCAACACCCTACCCCGAACATGTCAATCTG
AAATTCTTGAGCAAGGAGATGGAGCTCAAACTTTTCCCACTTAAGAAGGCCCCACAAGCC
GATCTTAAAGTGAATTGTTATGCGCGAAATATCCTTGCCTCCACAGAGCTAACCGACGAC
TTGCTCAAACAGAGTCTGCCCATTGGTCTTAACAATGACTCAGTTTGCGGAATCGTTATT
GTATTAGAGCTCCTTCTGATTGCAGGTGTTCCATGTAAGCTACTACCAACTATTGGCCAA
GCAATCGCCAACAAAGATCCATTTATCAAAGAATTGTCCGATTTCAACAAGATGATAGGA
GCGACCACATCCCGTATTGCTAACATCCTCACAGAATGTAACACATTGATAGGTCGCGGT
GTTAAGTCATCTGACCCAAGTGCCGATTTGTATCACCGGGTTGCGCCTGAGGGCAATAGG
CACGAAGCGAAGATTTCTCGACACATCCTTATCGAAGCCATCAACAAAATCTACAAAAAC
GAAATGACAGACATGCCTCCACCAGGAGATTTCAAGCTCCACTTAATAACGAGCCCTCTA
TGGTGCAAGGCTGGCTCTCATCATCATCCACACTTCGCCAAGTACGGTTCACGCTTGGAG
TTCGTCATGGATGTTTCGGCAGACAAAATCGCTGCTGAACCACCATCAGTATACATCACT
CAAGCCGAGAAATTAGAACACGGTAAGACTAGGTATATCTATAACTGTGACACAGTTTCT
TACCTGTTCTTTGATTACATTCTACACTATGTCGAATGTGTGTGGTCAAACGAGTCAGTC
TTGCTCAACCCAGCTGCTATGAGTGTCGAGCGGTTCAGTGTCCTAAACTACCCAGAGTAT
TGCATGATCGATTACACGGATTTCAATTCTCAACACAGTCTCGAATCTCAGAAGCTTGTA
TTCGAGTGTTTGAGACCGTACTTACCAAGCGAAATGCATCCAGTCCTAGATTGGTGTATC
GCTAGCATGGACCACATGGAAATTGGCGGGCAACATTGGTTAAGCACGTTGCCTTCAGGA
CATAGGGCTACAACGTTTATCAACTCAGTCCTGAATAAAGCATACTTGATCCCCTACATA
GGTGACACCACCTCTTTCCATTGCGGAGACGACGTATTACTATGTGGTAAGTACGACTAT
CAGACGCTYATTGATACCCTGCCCTATGAATTAAACAAGAGCAAACAGAGCTTTGGACCT
AATGCCGAGTTCTTGCGCTTGCATAGGTGCGGAGGTGACGTAATAGGCTACCCATCAAGA
GCTGTTTCGAGTCTCGTATCTGGTAATTGGTTAAGCAAGACTTCATGGGAATGGCAGCCA
AGTCTCATTTCGGTCACTAATCAGTGCAATGTCATCATCTCGCGCTCACAGTTAAACATC
AGGTTTATCCCCGCTATGCAGCAGGAATTACGTACCCGCTACGCAGACAAAATGAGCGAG
CCCTTTGATGTCGGTTCGGATTACTACGTCATGCCAGGTTGTCCATGTTATAGTGACGCC
GCGACTACAATCGTCCCGAATGTTCCCCAACTGGAGTGTTCTGACGTACCGTTTTCGCAG
GCACAAAAAGTTTTTGATACTATGCGTGACATCTGTCCTGAGTTCACTACCGTCAACGAC
GTCATCGACAGAGTTTCAGCTCGCCGGTCTTCTAATGCCGTCAAGAATATTACGTAYAAT
GTCTGTGCTCCTGTAGCACCTCAAGTTTGCATAGCCGTAAACCCAGCTCACTACCAGTTT
CTGTTACGYAAGAAGTACTACCCACGTGAACACATTGCGCCACTCGGTTTCGATAACTCC
ACAGGCTCTAAGCTTGTTTTCGCGACTTAYGATCTCGCTCCTTCGATTGCCATGAAATCG
TGCGCCGTTTTGACCCCGGCAAAGATAATATGCGGTCACGGGCTACGCAGTGGTTGATCA
GGCTCGCTAGTACCGCGCGACAGTCGGTACCGTCTTGGCCACGTACGGTCTATTGTCTTC
GGACCCTCTGCCTATAGGTTAATAGGAATACAGTGTTACTGTTGTGTGTATCGCTCTAGG
CACACGAACGTAC

>TVV3-NYCD15(NYU)
CACTTTTTAAGCCGGTTATACTTCAACCGTGACGTAAGGGCAAAATTAATCGACACCCTC
CTGGAATCGCCGGGGTGCCGCGAGCCATAAGAGACTGGTTCTAAAGGACTGATATGCCGC
CGTGAGGGTAGGCGGTCGATAGCCCGTTTGATGGGATAGTAATATTCTTGATTCTGGTGT
AGCATCGACTGGGGCCCCCTAGCGCGAGCTCAGCACGTTGGGAAAACGAAAAACTGCATG
CGCACAGCCTTGTAGTAGCGTGAGCTCAGGGCACCCTAAAAAGTGCCCCGTCTTGTGACA
AACTTTGCGTTGTCATATGGCACTAGTGATTTACGTGCAACGGTATGTCAGCTCCCGAGC
CCTTAAATACTGAAGTGCGTCCACCTAATGGTGTTAGTGAAGCCACAGAAACTCAAAACT
TGGCTGTCACTCAAAGCGGTGTGTCAAACGAAAAAACAATTGACACACAAAGTGATCTGC
AAACACTTAAAAAACAGTTACAACCGGTCAGCAGATCTACTGATTTTGAAACTCTTTATA
ATTATTTTTATGGTTTAGATTTTTCTCCTTCAACTGATCGCATCGGTAACGCTATTGCTC
GCAATACTCCTGTTACTAATACAAACGAAGTTGTTAGTTTTCCGCTTACGGCGTCAGTTT
CACATACATTCTCCAATACGCCAGTCCCAGCCCATATACAGCCTCTCCAGATTTCGATTG
CCGATGATTGCATCAACTACGAGTTGGATGAAAGCGGAACATTATGCCCAGCGCTCGATA
GTTCGGTCCACGTTCAGAGAGCCACCTCTCTAGCTAGTGCTCTTAAGGTCAAATTGACAG
GCGAAATTATGCACTCATCCTCGGTTCGACCAATCCAAACTCCACAACTCATTGCTTATT
TATACGGTGTCCTCCTTGGTGTCAAAGACCGTATTAATATTCATCGCAATCAACCCACGA
ACTTATGGCGCAGTTTATGTGCGTCAGGTCGCGCTGCGCAAACAAAGCCGTTCTTCGATG
AAATCCCTGATAACAAGTTCAGGCCGGGCGCTCTTTTAGCACCCCCTCTTCCTGATGCAG
GCTTTGGCCCTTTCCCAGCTGAATGCCTTACCCAGAACTCAAAGCTCGACTTCAAATCCA
AGGGTTATATCTTCTACAAGCAACGCACTTATAACCCAGACGACATGAATCGCGCATTCT
GGTTTATTTGGGCAATTTACAACCGCATGCCTGACGACTTTCAGAATTCATATCCATTGA
ACGTTACTTTCCTCACTTCCGAGTTACCAGTCCAAAGTCCAATGCCAGTTGCTGATGGCA
TCTCCGCCGAACAGTGCGACAAAGCGCTCCTCTTGCTTGACAAAATCATTCTCGAATTTT
TCAACAATGATCGCAAACTTGCTTATTACTACATCTTCAAGGGCAGCCAGTTCGTTATGC
GCCCTTGCTCGTGTTATCAAGAAGGAGGCTTAATTCGCAAAGCCTCACGCAATGTTGCCC
TTCGCGCTTTTACCGGCATCTACTATCTCGCTGGATTCGCCGAACAATATGCTAACATGA
TTTCATGCGCTGCCCACCCAGGAATTATCGGCGCCCTCTTCCAATACGTCGACACTATGG
TCTTACAGGCTGTCCTATCTCTTTCCGGCCCCAAGCTCGTTCGTTTTGCTGCTCCACACG
AATATCAAGGCCGCCACTCTTGCCCATTCGCGTTCGTTGCTGACGAAAATTACTGGGGCA
TTGCTCCAGGTTCCAATGCTGAACCAGTCGGCATGTATTACATGGAGATCATCCAACGCA
AAGCTGAGCACAATTTGTTCACCGATACATTCATGGATATCTACGGTTCCACAGCTTCCG
TCATCTGCTCGAATATCGAAACAAGCTTATTCACATCCGGTACAAACGTTATCAATAACC
GCATGCAGAAGGATTTTGCCNNNNNNNCTCCAAAGGCTGCAACTCTCCGCCACCAACACG
CCATCATCAATCGTTTCCACGAACCCGAATACGCTTATCGCCTTGGCATCCTCGCTGATG
GCATCATTCCGCTCAGCGGCTCATTCGAAGTCGACATCCTCAAAGAAGCTGAGCGCCTCA
TCACCGGCGAAGACATCCGCAATCTCCCAGGTTTACGCTGCTTATGTGATCGCGGTCTCG
ACGCAATCCTCGGCCTCCGTCCAATCCAACAAAAACGCAAGAAAATGAGTTACTTCCGCA
CACTCGATGGCAACTTCCACGAAGTAACAATCAGGTCGGAGACGCGCGACCTACAGGTCT
GGCGTGACCACGGCTACCTCGCTCGCCCATACGCATGCCACGTCGTCGACTCAGACGGCA
TCGAATTCTACGACAAATCCAACGGTCTCTACAAAGGACGCGTCAATGTCCTCGTTTCTG
GATTTGCCATTCCAGGTCGTGCATATCAGGGCCCTCGCTTGCAGGTAGCAACAGCGGCCG
CCCAGATGTAAGCGCCGTCCCGGCGACAGGAAGTCTGTCCAACCTCATCAACCTTTCTAA
CGCAAGTCGGCTACCATACCGTAAGCTGAAGGAAGGAGTGAGTGTGTCAGACTACACCGT
CGCCCGCGAGTTAGCTTGCGCCTTCCGCAATTCTCGCCTAACTCGCCAAATGGATCATGT
CACAGAYATAGCTTATCTTAATTTCCTCAGATGGGTGTTGTTACCTTATAACGGTCAAAC
CGTACGACCACACCCCACCAAATGGACCCAAACACCCTATCCCGAACACATCAATCTAAA
GTTCCTAAGTAAAGAGATGGAGCTCGAACTTTTCCCACTGAAGAAGGCCCCACAAGCCGA
TCTTAAAGTGAATTGTTACGCGCGAAATATCCTTGCTTCCACAGAGCTAACTGATGGTAT
CCTCAAACAGTGTCTGCCAATCGGACTCAACAATGACTCTGTTTGTGGAATAGTCATCGT
TTTAGAGCTGCTTTTGATTGCAGGTGTTCCAAGTAAGCTATTACCAGTTATTGGTCAAGC
CATCGCCAATCAAGATCCATTCATCAAAGAATTGTCCGATTTCAATAAGATGATAGGAGC
GACCTCCTCACGTATCGCAAACATTCTCACAGAGTGCAACACATTGATCGGTCGCGGTGT
TAAGTCATCTGACCCAAGTGCTGATTTGTATCACCGGGTAACGCCTGAGGGCAATAGGCA
CGAAGCGAAGATCTCTCAACACATCCTCATCGAAGCCATCAACAAGATCTACAAAAACGA
AATGACAGACATGCCTCCACCGGGTGACTTCATGCTCCACTTAATAACGAGCCCTCTATG
GTGCAAGGCTGGCTCTCACCACCATCCACATTTCGCCCACTACGGTTCACGCTTGGAGTT
CGTCATGGACGTTCCAGCAGACAAAATCGCTGCTGAACCGCCCTCTGTATACATCACTCA
AGCGCAGAAACTGGAACACGGTAAGACTAGGTACATATATAACTGTGACACAATTTCATA
CCTATTCTTCGATTACATCTTACACTATGTCGAGTGTGTGTGGTCAAATGAGTCAGTTCT
ACTCAACCCAGCTGCTATGAGTGTCGAGCGATTTAGTACCTTGGATTACCCGGAGTACTG
CATGATCGATTACACGGATTTCAATTCTCAACACAGTCTAGAATCCCAGAAGCTAGTTTT
TGAGTGTTTGAGACCGTACTTACCTAGCGAAATGCATCCAGTCCTCGACTGGTGTATCGC
TAGCATGGACCACATGGAAATCAACGGCCAACATTGGTTAAGCACGTTGCCTTCAGGACA
TAGGGCTACAACATTCATCAATTCAGTCCTGAATAAAGCATACTTGATCCCTTACGTCGG
CGATACCGTTTCTTTTCACTGTGGTGACGACGTGTTACTATGTGGTGAGTACGATTACCA
AACTCTTATTGATACCCTGCCCTATGAGTTAAACAAGAGCAAACAGAGCTTTGGACATAA
TGCCGAGTTCTTGCGCTTGCATAGGCGTGGCGGTGACGTTATAGGCTATCCATCAAGGGC
TGTTTCGAGTTTGGTTTCTGGAAATTGGTTAAGCAAAACATCATGGGAGTGGCAACCAAG
TCTCATTTCTGTCACAAATCAATGCAATGTCATCATCTCACGTTCCCAATTGAATATCAG
GTTTATCCCTGCTATGCAACAGGAACTACGCAACCGCTACGCGGACAAGATGAGCGAACC
TTTCGATGTCAGCTCGAATTACTACGTCATGCCAGGTTGTCCCTGCTATAGTGACGCCGC
GACGACAATCGTACCGAATGTTCCCAAATTAGAACATTCAGACGTACCGTTTTCGCAGGC
ACAAAAACTTTTTGATACTATGCGGGACTCTTGTCCTGAGTTCACTACTGTTCACGACGT
CATCGACAGGGTGAAAGCTCGCCGATCTTCGAATGCTGTCAGCAACATCGTGTACAACGT
ATGCTCACCTGTCGCACCTCAAGTTTGCGTAGTCGTCAATCCGAACCACTACCAGTTCCT
TTTGCGCAAGAGATACTACCCACGTGAGCACATTGCGCCACTTGGCTTTGATGAATCCAG
CGATTCAAAACTCGTTTTCACGACTTACGATCTCGCTCCTTCAATCGCTATGAAATCGTG
CGCTGTTTTGGCCCCGGCAAAGATAATATGCGGCCACGGACTACGCAGTGGTTGAATAAT
CCGCTCGTACCAAGCAGCAATTGGTACCGGATTGGCCACGCACGGTCCCTTGTCTTCGGA
CCCTCCGCCTATAGGTTAATAGGAATACAGTGTTACTGTTGTGTGTATCGCTCTAGGCAC
ACGAACGTAC

>TVV3-B7RC2(UU)
GTAGCATCGACTGGGGCCCCCTAGCGTGAGCTCAGCACGTTGCGAAAACGAAAAACTGCA
TGCGCACAGCCTTGTAGTAGCGTGAGCTCGAGGCACCCTAAAAAGTGCCTTGTTTTGTGT
TTAACTTTATGTTATCACGAAACTCTAGAGTATTACGTGCAACGGTATGTCAGCTCCCGA
GCCCTTAAATACTGAAGTACGTTCACCTAATGGTGTTAGTGAAGCCACAGAAACTCAAAA
CTTGGCTGTCACTCAAAGCGGTGTGTCAAACGAAAAAACAATCGACACACAAAGTGATCT
GCAAACACTCAAAAAACAGTCACAACCGGTCAGCAGATCTACAGATTTTGAAACTCTTTA
TAATTATTTTTATGGTTTAGATGTCTCTCCTTCAACAGATCGCATCGGTAATGCAATTAC
CCGTAATACCCCAGTCACCGATACGAACGAGGTGGTCAGTTTCCCACTTACTGCATCAGT
CTCACACACGTTTTCCAACACGCCAGTTCCTGCTCATATACAGCCTCTCCAGATTTCAGT
TGCCGACGATTGCRTCAACTACGAGTTAGATGAAAGCGGAACATTATGCCCAGCGCTTGA
TAGCTCTGTCCACGTTCAGAGAGCTACTTCTCTTGCTAGCGCTCTCAAGGTTAAACTAAC
AGGCGAAATCATGCATTCATCATCAGTTAGACCAATCCAAACTCCTCAATTAATTGCTTA
CTTATACGGTGTTCTCCTTGCTGTCAAAGATCGCATTAATATCCATCGTAATCAACCCAC
TAATTTATGGCGGAGCTTGTGTGCGGCAGGTCGCGCTGCTCAAACAAAGCCGTTCTTTGA
TGAAATCCCTAACAACAAGTTTAGGCCTGGCGCTCTCTTAGCTCCTCCTCTTCCTGACGC
AGGCTTCGGTCCTTTCCCAGCTGAAGGCCTCAACCAAAATTCCAAACTCGATTTCAAATC
CAAAGGATATATCTTCTACAAGCAACGCACTTACAATCCAGATGACATGAATCGTGCGTT
CTGGTTCATTTGGGCAATCTACAACCGCATGCCCAACGATTTCCAAAACTCGTACCCATT
GAACATTACTTTCTGCACTTCCGAGCTACCAGTCCAAAGCCCTATGCCAGCTGCCGACGG
AATTTCTGCTGAACAATGCGACAACGCGCTCCTTCTACTTGACAAGATCATTCTCGAATT
CTTCAATAATGACCGCAAGCTCGCTTACTACTACATATTCAAAGGAAGCCAGTTCGTTAT
GCGTCCTTGTTCCTGTTACCAAGAAGGAGGCTTAATTCGCAAAGCCTCACGCAATGTTGC
TCTCCGCGCATTTACTGGCATCTACTATCTCGCCGGATTTGCGGACCAGTACGCCAACAT
GATATCATGCGCTGCCCACCCAGGAATCATCGGTGCACTCTTCCAATACGTCGACACTAT
GGTCCTACAAGCTGTCTTCTCTCTTTCTGGCCCTAAGCTTGTCCGTTTTGCTGCCCCACC
CGAATATCAAGGTCGTCACGCTTGTCCATTCTCGTTTGTTGCCGACGAAAACTACTGGGG
CATTGCTCCAGGTTCAGAAGCCGAACCAGTCGGTATGTACTACATGGAAATTATTCAACG
CAAAGCCGAGCACGATTTGTTCACCGAAACATTCATGGATATCTACGGTTCAACCGCTTC
TGTCATCTGCTCAAATATCGAAACAAGCTTATTCACATCTGGCACAAATGTTATCAACCA
CCGTATGCAAAACGATTTCGCCCGTGATACTCCAAAGCCTGGAAGCCTTCGCCACCAGCA
CGCCATCATCAACCGCTTCCACGAACCCGAATATGMTTACCGTCTTGGTATCCWCGCTGA
TGGCATCATTCCGCTCAGCGGCTCATTCGAAGTCGATATTCTCAAAGAAGCCGAACGTCT
CGTCACAGGCGAAGACATCCGCAATCTTCCAGGATTACGTTGCCTATGCTCTCGCGGTCT
CGACGCTATCCTCGGTCTCCGTCCAATCCAACAGAAGCGCAAGAAGATGAGTTACTTCCG
CACACTCGATGGCAACTTCCACGAAGTAACTATCAGGTCGGAGACTCGCGACTTACAGGT
CTGGCGTGACCACGGCTACCTCGCTCGCCCATACGCGTGCCACATCGTCGACTCAGATGG
CATCGAATTCTACGACAAATCCAACGGTCTCTACAAGGGACGCGTCAACGTTCTCATTTC
TGGATTTGCCATTCCAGGACGCGCATATCAGGGCCCTCGCTTGCAGGTAGCAACAGCGGC
CGCCCAGATGTAAGCRACGTCCCGGCGACAGGAAGTCTGTCCAACCTCATTAGCCTTTCT
AAAGCAAGTCGGTTACCATACCGTAAGCTGAAAGAGGGCGTGAAAGCGTCAGATTACACC
GTCGCCCGCGAGTTAGCTAGCGCTTTTCGCAATTCTCGCCTAACTCGCCAAATGGATCAC
GTTACAGATATAGCTTATCTTAACTTCCTCAGATGGGTGTTGTTACCTTATAACGGTCGA
ACCGTACGACCACACCCCACGATGTGGAACCAAACACCCTATCCCGAACACGTCAATTTG
AAGTTCCTGAACAAGGAAATGGAGCTCGAACTTTTCCCACTGAAGAAGGCCCCACAAGCC
GATCTTAAAGTGAATTGTTACGCGCGAAATGTCCTTGCTTCCACAGAGCTAACTGACGGT
CTCCTCAAACAGTGTCTGCCAATTGGACTTAACAATGACTCGGTTTGTGGAATCGTTATC
GTTTTAGAGCTGCTTTTAATTGCAGGTGTTCCAAGTAAGTTATTACCAGTTATTGGTCAA
GCCATCGCCAATAAAGATCCATTCATTAAGGAATTGTCCGATTTCAATAAGATGATAGGA
GCGACCTCCTCACGCATTGCTAACATTCTCACAGAGTGCAACACATTGATAGGTCGCGGT
GTTGAGTCATCTGACCCAAGTGCTGATTTGTATCACCGGGTAGCGCCTGAGGGCAATAGG
CACGAAGCAAAGATTTCTCAACACATCCTCATCGAAGCCATCAACAAAATCTACAAAAAC
GAAATGACAGACATGCCTCCACCAGGTGATTTCATGCTCCACTTGATAACGAGCCCTCTA
TGGTGTAAGGCTGGCTCTCATCACCACCCACACTTCGCCAAGTACGATTCACGCTTGGAG
TTCGTCATGGACGTTCCAGCAGACAAAATCGCTGCTGAACCGCCCGCTGTATACATCACT
CAAGCGCAGAAACTGGAACACGGTAAGACTAGGTATATCTACAACTGTGATACAATCTCA
TACTTATTCTTCGATTACATCTTACACTATGTCGAGTGTGTGTGGTCAAACGAGTCGGTT
TTACTCAACCCAGCTGCTATGAGTGTAGAGCGATTTAGTGTCTTAAATTACCCGGAGTAC
TGCATGATCGATTACACGGATTTCAACTCTCAACACAGTCTAGAATCTCAGAAGCTAGTT
TTTGAGTGTTTGAGACCATACTTACCAAGTGAAATGCATCCTGTTCTGGATTGGTGTATC
GCTAGCATGGACCACATGGAAATCAACGGCAAACATTGGTTAAGCACGTTGCCTTCAGGA
CATAGGGCTACTACATTTATCAACTCAGTCCTGAATAAAGCATACTTGATCCCTTACATA
GGCGACACCGTTTCTTTCCATTGTGGCGACGACGTGTTACTATGCGGTGAGTACGATTAC
CAAACCCTCATTGATRCCCTACCCTATGAGTTAAACAAGGGNNNNNNNNNNNNNNNNNNN
NNNNNNNNNNNNNNNNNNNNNNNNNNNNNNNNCGGTGACGTTATAGGCTATCCATCACGR
GCTGTCTCGAGTCTTGTATCCGGAAATTGGTTAAGCAAAACATCATGGGAGTGGCAACCA
AGTCTCATTTCGGTCACTAATCAATGCAATGTCATCATCTCGCGTTCACAATTGAATATC
AGGTTTATCCCTGCGATGCAACAGGAACTACGCAATCGCTACGCTGACAAGATGAGTGAA
CCGTTCGATGTTAGCTCGAATTACTACGTCATGCCAGGTTGTCCCTGCTATAGTGACGCC
GCGACGACAATTGTACCGAATGTCCCCAAATTGGCACATTCAGATGTACCGTTTTCGCAG
GCACAGAAACTTTTTGATACTATGCGCGACTCCTGTCCTGAGTTCACTACTGTTAACGAC
GTCATCGACAAGGTTAAGGCTCGCCGGTCTTCGAGTGCTGTCAGTAACATCATGTACAAT
GTATGCTCACCTGTCGCACCTCAAGTTTGCGTAGTCGTAAATCCAAACCATTACCAGTTC
CTTTTGCGCAAGAGATATTACCCACGTGAGCACATTGCTCCACCTGGCTTCGATGAATCA
AGCGATTCAAAGCTCGTTTTCACGACTTACGATCTCGCTCCTTCTATCGCTATGAAATCG
TGCGCTGTTTTGGCCCCGGCAAAGATAATATGCGGCCACGGACTACGCAGTGGTTGAGTA
GTCCGCTAGTACCAAGCGGTAATTGGTACCGGTTTGGCCACGAACGGTCTCCCGTCCTCG
GACCCTTCGCCTATAGGTTAATAGGAGTACAGTGTTACTGTTGTGTGTATCGCTCTAGGC
ACACGAACGTACTACCCCAC

>TVV3-G3(HMS)
CCACTTTTTAAGCCGGTTAGACTTCACCGTAGATACTTGGGCAAAATTAATCAACATCCT
CCTGGAATCACCGGGGTGTTGCGAGCCGTAAGAGACCGGTTCTAAAGGACTGACATAGCG
CCGCGAGGGTAGGTGGTCGATAGCCCGTTTGATGGAGTAGTAATATTCCTGATTCTGGTG
TAGCATCGACTGGGGCCCCCTAGTGTGAGCTCAGCACGTTGAGAAAACGAAAAACTGCAT
GTCTGAGGCTTGGCAGTAGCGTGAGCTCGGAGCACCCTAAAAAGTGCTCTGTTTTGTTAC
AGCCAACGGTTGTTACGAAACTCTAGTGTATTGCGTGCAACGGTATGTCAGCTCCCGAGC
CCTTAAATACTGAAGTACGCTCACCTAATGGTGTTAGTGAAGCCATAGAAACTCAAAACA
TGGCTGTCACTCAAAGCAGTGTGTCAAAAGAAAATAAAAACGACACACAAAGTGATCTGC
AAACACTTAAAAAACAGTCACAACCGGTCAGCAGATCCACAGATTTTAATACTCTTTATA
ATTTCTTTTATAGTTTAGATGTCCCAGCCTCAACCGATCGCGTCGGTCACGCCATCCAGC
GTAACGCCGCAGTTAACGATACGAACGAAGTTGTTAGTTTCCCTCTTACAGCTACTGTCT
CTCACACGTTTTCCAATACGCCAGTACCAGCCAACATACAGCCGCTCCAAGTTTCAATAG
CCGATGACTCAGTCAATTACGAGCTCGATGAAAGCGGAACATTATGTCCAACATTAGACA
GCTCTGTACATGTTCAAAGAGCAACTTCCTTGGCCAGCGCTCTTAAGGTCAAATTAACAG
GCGAAATCATGCACTCTGATTCGGTCCGACCAGTCCAAACTCCACAATTGATTTCTTACT
TATTTGGCGTTCTCCTCGGTGTAAAAGATCGCGTCAACATCCACCGCAATCAGCCCACCA
ACTTATGGCGAAGCTTATGTGCTCCCGGCCGTGCTGCTCAGGCAAAGCCTTTCTTCGATG
AATTTCCTAACAACAAGTTCAGGACCGGTGCTCTTTTGGCACCTCCTCTTCCCGATACCG
GCTTTGGTCCTTTCCCAGCTGAAGGCCTCAACCAAAATTCAAAGCTTGATTTCAGATCAA
AGGGATACATCTTCTACAAACAGCGCACCTACAATCCAGACGACATGAATCGTGCATTCT
GGTTCCTTTGGGCAATCTACAATCGCATGCCTGAAGATTTCCAACAATCCTACCCGTTGA
ATATCACTTTCTGCACTTCCGAATTGCCAGTCCAAAACCCAATGCCAGCAGCCGACGGAA
TTTCGAACGAGCAATGTGAAAAGGCGCTCCTTCTCCTCGAAAAAGTAGTCCTCGAATTCT
TCAACAATGATCGCAAACTCGCTTACTACTACATCTTCAAAGGATGCCAGTTCGTCATGC
GTCCTTGTTCTTGCTACCAAGAAGGAGGCTTAATTCGCAAAGCCTCACGCAACGTTGCTC
TCCGTGGCTTTACTGGTATCTATTACTTAGCCGGTTTCACAGACCAATACGCCAACATGA
TTTCATGTGCTGCTCATCCAGGTGTCGTTGGTGCTCTCTTCCAATACGTCGATACGATGG
TTTTACAAGCCGTTTTCTCCCTCTCAGGCCCAAAGCTTGTCCGCTTCGCCGCTCCACCGG
AATATCAAGGTCGCCATGCTTGTCCTTTCTCATTCGTCGCCGACGAAAACTATTGGGGCA
TTGCTCCAGGCTCTAATGCCGAACCCGTTGGCATGTACTACATGGACATCATCCAACGCA
AAGCCGAGCACGATTTATTCGTCGAAACCTTCATGGATATCTACGGTTCAACAGCGTCCA
TCATCTGCGCTAATATCGAAACAAGCTTATTCACCTCTGGCACTAACGTCTTGAACCAGA
GCATGCAAAAAGACTTCGCTCGCGATACTCCCAAGCCAGGAACCCTCCGTCACCAACACG
CCATCATCAACCGCTTCCACGAACCTGAATACGCTTACCGTCTTGGCATCCTTGCTGATG
GTGTTATTCCTCTCAGCGGCTCATTCGACGTTGATATCCTCAAAGAAGCTGAGCGCCTTG
TCACAGGTGAAGACATCCGCAATCTTCCTGGTTTACGTTGCTTATGCTCACGCGGCCTCG
ATGCAATCCTCGGTCTCCGTCCGGTCCAACAGAAGCGCAAGAAGATGTGTTACTTCCGTA
CTCTCGATGGCAACTTCCACGAAGTAACGATCAGATCGGAGACGCGCGACTTACAGGTCT
GGCGTGATCATGGCTACCTCGCTCGCCCATATGCGTGCCACATCGTCGATTCAGAAGGCA
TCGAATTCTACGACAAGTCCAACGGTCTCTATAAGGGCCGTGTCAACGTCCTCATTTCTG
GATTTGCCATCCCAGGTCGCGCATATCAGGGCCCTCGCTTGCAGGTAGCAACAATGGCCG
CCCAGATCTAAGCGACGTCCCGGCGACAGGAAGTCTGTCCAACCTCATTTGCCTTTCCAA
AGCAAGTCGGCTACCATACCGTAAGCGGAAGGAAGGCGTGAAAGAGTCAGACTACACCGT
CGCCCGCGAGTTAGCTTGCGCTTTTCGCAATTCTCGCCTAACTCGCCAAATGGATCATGT
CTCAGATATAGCTTATCTTAATTTCCTGAGATGGGTGTTGTTACCTTACAACGGTCAAAC
ATTACGACCACACCCCAGCGTGTGGCGTCAAACACCCTACCCTGAACATGTCAATCTGAA
GTTCCTGAACAAGGAAATGGAGCTCGAACTCTTCCCACTTAAGAAGGCCCCACAAGCCGA
TCTTAAAGTGAATTGTTACGCGCGAAATATCCTTGCTTCCACAGAGCTAACCGACGAACT
ACTCAAGCAGAGCCTACCTATTGGTCTCAACAATGACTCAGTTTGTGGAATCGTCATCGT
TTTAGAGCTGCTTCTGATTGCAGGTGTTCCAAGTAAGTTACTACCAATTATTGGTCAAGC
CATCGCCAATAAAGATCCATTTATTAAAGAATTGTCCGATTTCAACAAGATGATAGGAGC
GACGAGTTCTCGTATTGCTAACATTCTCACAGAGTGCAATACATTGATAGGTCGCGGTGT
TAAGTCGTCTGACCCAAGTGCTGATTTGTATCACCGGGTAGCGCCTGAGGGCAATAGGCA
CGAAGCGAAGATTCCTCGACACATCCTCATCGAAGCCATTAACAAAATCTACAAAAACGA
AATGACAGACATGCCTCCACCAGGAGATTTCAAGCTCCACTTAATTACGAGCCCACTATG
GTGTAAGGCTGGCTCTCACCATCATCCACACTTCGCCAAATACAGTTCACGCTTGGAGTT
CGTCATGGATGTTCCAGCAGACAAAATCGCTGCTGAACCACCCGCAGTATACATTACTCA
AGCGGAGAAATTAGAACATGGTAAGACTAGGCACATTTACAACTGTGACACGGTCTCTTA
CCTGTTCTTCGATTACATCCTACATTACGTTGAATGTGTGTGGTCAAATGAGTCAGTCTT
GCTCAACCCAGCTGCTATGAGTGTTGAGCGGTTCAGTGTCCTTGACTATCCGGAGTATTG
CATGATCGATTATACAGATTTCAATTCTCAACACAGCCTTGAATCTCAGAAGCTTGTATT
CGAGTGTTTGAGACCGTACTTGCCTAGCGAAATGCATCCAGTCTTAGATTGGTGTATCGC
TAGCATGGACCATATGGAAATTGGTGGGCAACATTGGTTAAGCACGTTGCCTTCTGGACA
TAGAGCTACTACGTTCATCAACTCGGTCCTGAATAAAGCATACTTGATTCCTTACATAGG
CGATACCACCTCTTTCCATTGCGGAGACGACGTATTACTATGTGGTAAGTACGACTATCA
GACACTCATTGATACCCTACCCTATGAATTAAACAAGAGCAAACAGAGCTTTGGACCTAA
TGCCGAGTTCTTGCGCTTGCATAGGCGTGGCGGTGACGTCATAGGCTACCCGTCAAGAGC
TGTTTCAAGTCTTGTATCTGGAAATTGGTTAAGTAAGACTTCATGGGAATGGCAGCCAAG
TCTCATTTCGGTCACAAATCAATGCAATGTGATCATCTCGCGTTCACAGTTAAACATCAG
GTTCATCCCCGCTATGCAGCAGGAACTACGTAATCGTTACATAGATAAAATGAGCGAGCC
TTTCGATGTCGGTTCGGATTACTACGTCATGCCAGGTTGTCCATGCTATAGTGACGCCGC
GACGACAATTGTTCCGAATGTTCCCCAACTGGAATGTTCTGACGCACCGTTTTCGCAGGC
ACAAAAAGTTTTTGATACTATGCGTGACTTCTGTCCTGAGTTCACCACGGTCAACGACGT
CATCGACAGAGTTCTAGCTCGTCGGTCTTCCAATGCTGTCAAGAACATCACGTACAATGT
TTGTGCCCCTGTAGCACCCCAAGTTTGCATAGCCGTGAACCCAGCACATTACCAATTTTT
GTTACGTAAGAAGTATTACCCACGTGAACACATTGCGCCTCTCGGCTTTGATGATTCAAC
AAACCCTAAGCTTGTTTTCTCGACTTACGATCTTGCTCCTTCGATTGCCATGAAATCGTG
CGCTGTCTTGACCCCGGCAAAGATAATATGCGGTCACGGACTACGCAGTGGTTGATTGAG
CACGTCAGTACCGCGCGATAGTCGGTACCGTCTAGGCCACGCACGGTCTATTGTCCTCGG
ACCCTCTGCCTATAGGTTAATAGGAATACAGTGTTACTGTTGTGTGTATCGCTCTAGGCA
CACGAACGTACTACCCCACG

>TVV3-G3(NYU)
GTTTCAATAGCCGATGACTCAGTCAATTACGAGCTCGATGAAAGCGGAACATTATGTCCA
ACATTAGACAGCTCTGTACATGTTCAAAGAGCAACTTCCTTGGCCAGCGCTCTTAAGGTC
AAACTAACAGGCGAAATCATGCACTCTGATTCGGCCCGACCAGTCCAAACTCCACAATTG
ATTTCTTACTTATTTGGCGTTCTCCTCGGTGTAAAAGATCGCGTCAACATCCACCGCAAT
CAGCCCACCAACTTATGGCGAAGCTTATGTGCTCCTGGCCGTGCTGCTCAGGCAAAGCCT
TTCTTCGATGAATTTCCTAACAACAAGTTCAGGACCGGTGCTCTTTTGGCACCTCCTCTT
CCCGATACCGGCTTTGGTCCTTTCCCAGCTGAAGGCCTCAACCAAAATTCAAAGCTTGAT
TTCAGATCAAAGGGATACATCTTCTACAAACAGCGCACCTACAATCCAGACGACATGAAT
CGTGCATTCTGGTTCCTTTGGGCAATCTACAATCGCATGCCTGAAGATTTCCAACAATCT
TACCCGTTGAATATCACTTTCTGCACTTCCGAATTGCCAGTCCAAAACCCAATGCCAGCA
GCCGACGGAATTTCGAACGAGCAATGTGAAAAGGCGCTCCTTCTCCTCGAAAAAGTAGTC
CTCGAATTCTTCAACAATGATCGCAAACTCGCTTACTACTACATCTTCAAAGGATGCCAG
TTCGTCATGCGTCCTTGTTCTTGCTACCAAGAAGGAGGCTTAATTCGCAAAGCCTCACGC
AACGTTGCTCTCCGTGGCTTTACTGGTATCTATTATTTAGCCGGTTTCACAGACCAATAC
GCCAACATGATTTCATGTGCTGCTCATCCAGGTGTCGTTGGTGCTCTCTTCCAATACGTC
GATACGATGGTTTTACAAGCCGTTTTCTCCCTCTCAGGCCCAAAGCTTGTCCGCTTCGCC
GCTCCACCTGAATATCAAGGTCGCCATGCTTGTCCTTTCTCATTCGTCGCCGACGAAAAC
TATTGGGGCATTGCTCCAGGCTCTAATGCCGAACCCGTTGGCATGTACTACATGGACATC
ATCCAACGCAAAGCCGAGCACGATTTATTCGTCGAAACCTTCATGGATATCTACGGTTCA
ACAGCGTCCATCATCTGCGCTAATATCGAAACAAGCTTATTCACCTCTGGCACTAACGTC
TTGAACCAGAGCATGCAAAAAGACTTCGCTCGCGATACTCCCAAGCCAGGAACCCTCCGT
CACCAACACGCCATCATCAACCGCTTCCACGAACCTGAATACGCTTACCGTCTTGGCATC
CTTGCTGATGGTGTTATTCCTCTCAGCGGCT

>TVV3-NYCC37(NYU)
GCCTGGTGCTCTCCTCGCACCCCCTCTTCCTGAAGCAGGTTTCGGTCCTTTTCCAGCWGA
AGGCCTCACTCAGAATTCCAAGCTYGATTTCAAATCCAAGGGATACATTTTCTACAAGCA
ACGCACTTACAATCCTGATGACATGAATCGTGCATTCTGGTTCATTTGGGCGGTTTACAA
CCGTATGCCTGATGATTTCCAAAATTCGTTCCCATTGAACATTACTTTTTGCACTTCCGA
ATTACCAGTCCAAAGCCCTATGCCAGCAGCCGATGGAATTTCCGCCGAACAATGCGATAA
AGCACTCCTTCTACTCGACAAAGTTATCCTCGAATTCTTCAACAACGATCGCAAACTTGC
TTACTATTACATATTCAAAGGAAGCCAATTCGTCATGCGCCCTTGTTCCTGCTACCAAGA
AGGAGGCTTAATTCGTAAAGCCTCACGCAACGTCGCTCTCCGTGCTTTCACTGGCATCTA
CTATCTCGCCGGATTCGCCGACCAATACGCTAACATGATTTCATGCGCCGCTCATCCAGG
AATCATCGGTGCTCTTTTCCAATACGTCGATACTATGGTCTTACAGGCTGTTCTCTCTCT
CTCTGGCCCTAAGCTCGTCCGTTTTGCAGCTCCACCTGAAKATCAGGGCCGC

>TVV3-NYCE32(NYU)
TTCACGTAACGTCGCTCTCCGCGCCTTCACTGGCATTTACTACTTAGCTGGATTCGCCGA
ACAATACGCYAACATGATYTCCTGCGCTACTCACCCAGGCGTAATTGGTGCCCTCTTTCA
ATACGTTGACACAATGGTTTTACAAGCCGTCTTCTCTCTCTCTGGTCCAAAGCTTGTCCG
CTTCGCCGCTCCGCCTGAATATCAAGGTCGTCACGCTTGCCCGTTCTCATTTATCGCGGA
CGAAAATTACTGGGGCATTGCTCCCGGTTCGAACGCCGAACCAGTCGGCATGTACTACAT
GGATATCATCCAACGCAAGGCTGAGCACAACTTGTTCATTGATACGTTCATGGACATCTA
CGGTTCAACGGCTTCCATTATTTGCGCTAACATCGAAACAAGCTTATTCACTTCAGGCAC
GAACGTCTTGAACCAACGTATGCAGAATGATTTCGCGCGTGATACTCCAAAGCCTGGAAC
CCTCCGCCACCAGCATGCCATCATCAATCGCTTCCACGAACCAGAATACGCTTATCGTCT
CGGTATCCTCGCTGATGGCGTCATTCCGCTCAGCGGCTCATTCGAAGTCGATATCCTCAA
AGAAGCCGAACGTCTCATCACTGGTGAGGATATTCGCAACCTCCCAGGTTTACGTTGCT

>TVV3-NYCF20(NYU)
GGCGAAACCTTTCTTCGATGAGATCCCAAACAACAAGTTCAGGACTGGTGCGCTCTTAGC
ACCTCCTCTTCCAGACGCAGGTTTCGGTCCTTTCCCAGCTGAGGGATTAAACCAAAATTC
CAAGCTCGACTTCAAATCGAAAGGATACATCTTCTACAAGCAGCGCACCTACAATCCAGA
CGACATGAATCGTGCATTCTGGTTCATTTGGGCGATTTACAATCGCATGCCCGAAGATTT
CCAGAACTCATATCCGTTGAACATCACTTTCTGCACTTCCGAATTACCTGTCCAAAGTCC
TATGCCTGTCGCTGACGGAATTTCTGCTGAGCAATGCGATAGAGCACTCGTTCTTCTCGA
CAAGATCATTCTCGAATTTTTCAACAACGATCGCAAGCTCGCTTACTACTACGTGTTCAA
GGGATGTCAGTTCGTCATGCGTCCTTGTTCCTGCTATCAAGAAGGCGGCTTAATTCGCAA
AGCTTCACGCAATGTTGCCCTTCGCGCCTTTACTGGCATTTACTACCTTGCTGGCTTCGC
TGAACAGTACGCTAACATGATTTCATGTGCTGACCATCCAGGTATTATCGGTGCTCTTTT
CCAATACGTTGATACTATGGTCTTACAGGCTGTTTTCTCTCTCTCCGGCCCTAAACTCGT
TCGTTTTGCTGCCCCACCCGAATATCAAGGTCGTCATGCTTGTCCATTTTCATTTGTCGC
TGACGAAAATTATTGGGGTATCGCTCCAGGCTCAGAAGCCGAACCAGTTGGCATGTACTA
CATGGATATCATTCAGCGCAAAGCTGAGCACAGCTTGTTCACCGAAACATTCATGGACAT
CTACGGTTCAACGGCTTCTATCATATGCGCAAATATCGAAACAAGCTTGTTCACATCCGG
CACAAACGTCATCAACAAACGCATGCAGAATGATTTTGCTCGCGACACTCCAAAGCCTGG
AAGCCTCCGCCACCAACATGCCATCATCAATCGCTTCCACGAACCAGAATACGCTTACCG
TCTTGGCATTCTCGCCGATGGTATTATTCCGCTCAGCGGCTCTTTCGAAGTCGATATCCT
CAAAGAAGCTGAGCGCCTCATCACAGGCGAAGACATCCGCAATCTCCCAGGTTTACGCTG
CTTATGTTCTCGCGGTCTCGATGCAATTCTCGGTGTCCGTCCAACCCAACAAAAACGCAA
GAAGATGAGTTACTTCCGCACTCTCGATGGCACTTTCCACGAGGTAACAATCAGGTCGGA
TACTCGCGATTTACAGGTCTGGCGTGACCACGGTTACCTTGCTCGCCCATACGCATGCCA
CATCGTCGACTCAGATGGTATCGAATTCTACGACAAATCCAAC

>TVV3-NYCG31(NYU)
CTTTTGGTTCCTTTGGGCAATCTACAATCGCATGCCTGAAGACTTCCAACAGTCTTATCC
GTTGAACATTACTTTCTGCACTTCCGAGTTACCAGTCCAAAACCTGATGCCAGGCGCTGA
TGGAATCTCAGCTGAACAAGCTGACAAAGCACTTCTTCTCCTCGAAAAGATCATTCTCGA
ATTCTTCAACAACGATCGCAAACTCGCTTATTATTACATTTTCAAAGGATGCCAGTTCGT
TATGCGTCCTTGCTCTTGCTATCAAGAAGGAGGCTTAATTCGTAAAGCTTCACGTAATGT
TGCTCTCCGCGCCTTCACTGGTATCTACTACTTGGCTGGATTCGCAGACCAGTACGCCAA
CATGATTTCATGCGCAGCTCATCCAGGTGTCGTCGGTGCCCTTTTCCAATATGTCGACAC
TATGGTTCTACAAGCCGTCTTCTCTCTTTCCGGTCCTAAACTCGTCCGCTTCGCAGCTCC
ACCCGAATATCAAGGCCGCCACGCTTGTCCATTCTCGTTTGTCGCCGACGAAAACTACTG
GGGCATCGCTCCAGGCTCGAACGCAGAACCTGTCGGCATGTACTACATGGACATCATTCA
ACGCAAAGCAGAGCACGATTTGTTCATCGACACATTCATGGATATCTATGGTTCCACGGC
ATCCATCATCTGCTCAAACATCGAGACAAG

>TVV3-SD2-11591*(NYU)
CTGGGGCCCCCTAGCGTGAGCTCAGCACGTTGGTAAAACGAAAAACTGCATGCGCACAGC
CTTGGAGTAGCGTGAGCTCGAGGCACCCTAAAAAGTGCCTTGTTTTGTGACTGACTTTAT
GCCATCACGAAACACTAGAGTATTGCGTGCAACGGTATGTCAGCTCCCGAGCCCTTAAAT
ACTGAAGTACGCTCACCTAATGGTGTTAGTGAAGCCACAGAAACTCAAAACTTGGCTGTC
ACTCAAAGCAGTGTGTCAAAAGAAAAAACAATCGACACACAAAGTGATCTGCAAACACTC
AAAAAACAGTTACAACCGGTCACCAGATCTACAGATTTTGATACTCTTTATAATTATTTT
TATGGTTTAGATGTTTCTCCTTCAACTGATCGCATCGGTAACGCGATAACTCGCAATACC
CCCGTCACCGATACAAACGAAGTCGTTAGTTTCCCACTTACCGCGTCAGTCTCACACACG
TTTTCCAATACGCCAGTCCCGGCCCACATACAGCCTCTCCAAATTTCTATTGCCGACGAC
TGCGTTAACTATGAGTTAGATGAAAGCGGAACATTATGCCCAGCGCTAGACAGCKCTGTC
CACGTTCAGWGAGCCACTTCTCTTGCTAGCGCTCTTAAGGTAAAATTAACTGGAGAAATT
ATGCACTCGTCCTCTGTCAGACCAATTCAAACTCCACAATTAATTGCTTATTTGTACGGT
ATTCTCCTTGGTGTCAAAGACCGCGTTAATATCCATCGCAATCAACCTACAAATTTGTGG
CGTTGTTTATGCGCTGCCGGTCGCGCCGCACAAGCAAAACCATTTTTCGACGAAATTCCT
AACAACAAATTTAGGCCTGGCGCCCTCTTAGCTCCTCCTCTCCCTGACGCAGGCTTTGGT
CCCTTCCCAGCAGAGGGCCTCAACCAAAACTCCAAGCTCGATTTCAAATCCAAAGGTTAC
ATCTTCTACAAGCAACGCACTTACAATCCAGATGACATGAACCGCGCTTTCTGGTTCATT
TGGGCGATTTACAACCGCATGCCCGGCGATTTCCAAAATTCGTATCCGTTAAACATCACT
TTCTGCACTTCCGAATTACCAGTCCAAAACCCTATGCCGAACGCCGATGGTATTTCCGCT
GAACAWTGCGATAAAGCGCTCCTTCTACTTGACAAAATTATTCTCGAACTTTTCAACAAT
GATCGCAAACTCGCTTACTACTACGTATTCAAAGGCTGCCAATTCGTTATGCGTCCTTGC
TCCTGCTATCAAGAAGGAGGCTTGATCCGCAAAGCCTCACGCAATGTTGCTCTTCGCGCC
TTTACTGGCATCTATTATCTTGCCGGATTCGCTGATCAATATGCTAACATGATTTCATGC
GCCGCCCATCCAGGAATCATCGGAGCTCTTTTCCAATACGTCGATACTATGGTCTTACAG
GCTGTCTTCTCTCTTTCTGGCCCTAAGCTCGTCCGTTTCGCTGCTCCACAGGAATATCAG
GGTCGCCACGCGTGTCCATTCTCGTTCGTTGCCGACGAAAATTACTGGGGCATTGCTCCA
GGTTCAAAC

**********

>TVV4-NYCD15(NYU)
GTGAGCTTTAAGCACCAGAAGTCGCAGCATCACATTATTACGCTTTACCTCAGCTGCGAA
GTGGTTAGAATTAAACACGCGTTTTGGAAGTCGTCAGATGCGTGGTGGTCACTTCGGTGA
TCAAGCTATACTGCCATGGCGCCGGGTGGTTGACGACCCTGGCCGCCTAGTTGTAGCCTT
CGGCTCTTTGCCCCAAGCGTGGTTTGAACCTGCCTTCAGTGGAATCTGATGAGTGCAATA
TCTCAACAGAGGTGTCAGACCGACCTAGATGTAATAGTCTAGGCTTATGGACAGTGATGT
CCACTTGTGCTTCCGTGCTACGTCATGTCAGCTATAGCAGCCACTATTTCTTCTGCTAAT
CTTAATGATTTATCACGTTCTGCAAACGCCCTGCCAAAAGAAGGCGTCCCTGCTCTTGCG
CCTCAGCAAAATACCGCTAAGCCAAACACAGGCCCTCCGGACCCTGGAGAAACGACAAGA
AAACAAACCATAGATTCTTCAGTTTCAACAAACAACTCTACAAATGAACATATTTCTATT
CCTACATCCCAACCAAACACAACTACTCCAGTTACAGATCTTCCAGGTTCCGCGGAGGGA
CCAAGAACACATTCTACAGATTTTCAAACACTTTATGAATATTTTTACAGCTACCCAGTT
CCAGCCTCGCAGACCAGGACCGGAGGCGCTATCACACGCAACGGTCCCGTTAACGACAAT
AACGAAGTCGTCTCCTTTACTACCGAAACAGCTTTAGTTACATCACTCACACCTAAACAC
ATCGACGCAAACATTCAGCCTCTCCAGATCTCAATCGCTGATGATTGCGTCAACTACTCG
TACGAATACAGCGGCCAGACTTGCCCAATATTCGATGGTTCACAACACGTCCAAAGTGCC
ACAGCTCTCGCCAGCTCCATGAAAGCCCGTCTCATGTGCGAGGTCACACAATCGTTATCT
GCTCGCCCTGTCCAGCAACCTCAACTCATCGCTTATCTCTACGGTGCTTTACTTGCACTC
GGAGATCGGCTCAACTTGCATTACGGCAACAAGGTCAACCTCTGGAACGCCTTACTCGGT
CACAATTTACAAAGAGGAGCACCGATTAATGGCGAAACCTTCGCCCACCATTTGCTCACT
GATGGTCCTCTTGCTCCTCCGATCCTCCCAGCAGCTGGATTAGGTCCATTCGCCTCAACA
ACACTCGGACCAAACACCACTGTTACGTTCAAGGCTCGTGCATCCATCTTCATCCGCCCA
CAGACTTACGACTACGCCCTCGTCGATGCCGCTTTCTGGCTCATCTACGCCATGTACTCT
CGCATGCCCGTTGCTTTTCGTCAAGCACATTCCCTCAACGTCGATTTCTTCACTGTCCAA
CCAATGGCCGCCTGTGTATTCCCAGGACAAGATGGTTTCACAATTCCAGTTATCGAGCAA
GCCCTCGGTGTTCTCGAATCAATGTTGGTTGAGATGTTCAACGGCGATCGCGAAATAATG
TACTACTACGCTTTCAARGGTGGTCAGCTCTTCATGCGCCCTTGCTCCTGCTACCAAGAA
GGAGGCCTCATTCGCAAGGCCTCACGCAACGTCTCCCTTGCATCGTTCACAGGCATCTAT
TCCCTCATCGGCTATTGCGCACAAGAAGCCAGACCACTCCACGCAGCTAATCATCCTGGC
ATCATTGCCGCCCTCTTCCAGTACGTCGACACAATGGTCTTACAAGCTGTCCTCTCATAT
TCCGGCCCTAAGCTTGTTCATTTCGGAGCTGCTCCAGAATTCGCGATGAAAGGTTCC

>TVV4-NYCE32(NYU)
ATCGACAAGGCTCTCGGTGTCCTCGAATCAATCCTCGTCGAAATGTTCAATGGTGACAGA
CAGATCATGTACTATTACGCCTTCAAGGGCAGTCAATTCTTCATGCGCCCTTGCTCTTGC
TACCAGGAAGGTGGTCTCGTTCGTAAAGCCTCACGCAATGTCTCCCTCGCCTCATTCACT
GGCATCTACTCACTCATCGGATACTGTGCCCCAGAAGCAAGACCTCTCTACGCRGCTCAG
CATCCAGGTATCATTGCCGCCCTCTTCCAGTACGTTGACACAATGGTCTTACAAGCCGTA
CTTTCCTACTCTGGTCCAAAACTCATCCACTTTGGCGCACCACTCGAATTCAGATCTAAG
GGTTCGACRCCATACGATTTCATCAACCCTGACAACTACTGGGGAATCGCTCCAGGCGTT
AACGCACATCCAATCGGCTACTACTACCTCGACATCCTCATGCGGCCAAAGGMACACCAG
CTCCTCGACGAGACGCTTTCYGATATCTATGGACACGTCGGCTCCCTTGCTATGGCGAAC
ATAATGGCAAGCATCACATCTTCTGGCACCCAGGTCCTCAATGCCAAAATGCAAAAGTCG
TTCGTCAGAC

**********

>TVV5-NYCC37(NYU)
AAAGCTTTGGGCTCCAGGTCACTTGGATAACATAGCCCAAAACAATCGCTTACCATTTGT
GCTCGTTACCACCGTCTTCGCACCGGTGGCGACTCAACCATCTGTCAGGTTGGAAGGGTC
ATTGCGAGTAGTCGACAAGTCAGTGGGATTCAGGATGTAGCGAGGCCGCTATGAGGGCAC
GACTTTACAGTCGGGGTCGGGTAGTAGTATGGTTAGTCCTGGCACGTATATCCGGTTCTG
AGTTTTCAGAGCTAGTATAGGGTTAGTGCGCTATATTGGTACGGATATACGGAGGGGGTT
CACAAACGCCCTTGGCTTTATTCACTTATGACATCGACTATAAGCAATAGCACTGTTAAT
GTTGTAAGCGGCCCCCAGAACGGGCAAAACACAGGTCAAAATAATCGTAGTGACGCGCCT
GACACGCCACAAAACACGATCAAAGACCAAACTTTTATGCAAGAAAAAGTAAATAATATT
GTTGTTAATAATGAAAATACATCTCCAGAAATTAAAATTAATAAGATTGTTGATAATGAG
AAGACATCCCAAGAATTTGCGAAACTTAAAGAAGAATTAAACGAAGCGAAGAAACATGAG
CAAACAGTCCACTCACACCTTACATCTTTCCTTGCAATGATCGCTGAGCAGCGTTCAAGT
TCTGCTGAAGATCTGATCAACTACTTCAATACTCTAGAAGATAATATGTTCACAGTTACT
ACAAAAGCTTCTCGCCCAGCTGTTCCGGCACAGAATATTGGCACACTTAATAATAATAAT
CTTGTCGCTCGTACTGCCCTCACAATTCAATCACTTGTCAACGCACCTCTTCCAGCCAAC
GAGTCAAAGAACATAGAAATAGATATCTCTTTCGCTGCTGACACGCATACATACGTTCCA
TGCGATGCTTCACACTCCATGCCAATTTTCGAATCATCCAACCATGTCCAGAAACTCATT
GGTTTCATCTCGCAGTACAAAGTACGCACATACGCCAATTACGCTGACCCACAAGCGTTC
AAACCCACACAAACACCCCACCTCCTCGCCTACTTACACGGTTTGCTCCTCGGATACAGC
GATCGCCGCCGACTTGCTCCTGTCAATAACAAACCAAATATCATGCGCGAACTTTTCATG
ATCGGTCAGAATGGTGATACACATATGGTACACGACAACATGGCTCGTGCTCTTTTCACA
AAAGGACCTCTTCTCCCTCCACCACTTGCTAATGCGCATGTCGGACCATTTCCCTACACT
CAGATCACTCAAGGTATATCTGCTTCGTTTGACAGAGGCGCCCACATCCTCTTACCTCAC
GGCATGATCACACAACAAGCCATCCATCACTACATGTGGCTTATCTGGGCTATGCGCGAA
CGTATGCCCGTTGCATTCAGAAATGCCTTCTCGATGAACATCAATTTCTACGGTACTGAT
CCTGCCAACTCCATGCCATTCCCAGATGGCCAGACTTCTGTTACTCCAGAACAATACAAG
GCTGCAATCGCTGTCGGTTACCATTTATTACACTACATGTTTAACGGCGATGATGATCTT
CTCGATTTCTACGTTCAACGTGGTTGCGATGCCTTATTCCGCGTACATTCGTTTTACACA
GAAGGAGGCCTCATCCGTAAGACGATGAGAACGGTTCCGCTTTCTGCTTGCTCTGGCATA
TACTACATCAATAATATGCCATCCTCTCCTGGTCCACATATCTTCAACTCACCTCACCCA
GGCATCAGCGCTGCGTTATTGACATTTTCAGAATGTCTCNNNNNNNNNNNNNNNNNNNNN
NNNNNNNNNNNNNNNNNNNNNNNCTTCGACCCCGCTTACCAAGGCCCCGTCCACAACGTA
CCACTCAACGACCAGATTCCAGCTGAAAATGTCTGGACGATCAATTCACGCGACGAACGT
TATGCAGTCGCACAAGCGTACAATGAAATCCTCACAAGGCCAGAAGAATCACAGATATTA
CAAGTTGTATACTCACAGATGTTTGGCAACACTGCACCTACCAGGCTTCGCGCTCTTACA
TATTCCATGTTACAGTCACGCACTACTGTCAAGAATCTTCGCAAGAATAAGAACCTTGGC
CATGGCAGACCAGCCAACCAACCAGCGCTCAAATTCGACACAGCAATCATCAATCGTTTC
CATGATCCAGAAGTAGCCTACCGCCTCGGACTCCTCGCTGACGGTATCAAACCAATGCAT
GGTGTCACCGATATCGATATCGTCCAAGAACTCACCTATCTCTTCAAAGGTGGCGATCTT
CGTAACTGCCCAGGATTACTTACGCTCAACGAAGCAGCACTCAACAATCTCGCTCATCTC
GATGCTGATCCAAACATTCGCGCCACTTACTACACCACTCTTGACGGCCAAGTACACAAA
CTCGATCCACGTTCACGCCGCGTTACCTTCTACCAGTGGCACAATCATGGCCTCACCGCC
AGGCCATACGCCTGCCATATTCTCGAATCCCATAACATCAAGTTCGATTGGAACTACAAG
TTGGCTTATCCAATGAAGCTCACAGTCCTCGTCTCCGGCTTCGGAATCCCACACCGCATG
TATCGGGGCCCCAGTTTCGAGGCAGCTGGACTTATGTCCAGGGAGACCGAGCCATAAGCC
CGACCTTGCGCGGCAAGCACCAAACAAGTATTACTTCGAAGCCACCTACCAGTCGGCTAC
CAAACCGTACAGTAGATGCTAGAGGTAAAGGGCTATTTGGCGGCACCGCGCGTCTTCTCG
CCTACATTTATGTAGCCCAGAAGACACACAAACAACTTACTTTCGATCCAACTACACGAG
AATACATACAATTCATACGTTGGTTAACTACAGTAGATCACATCAAAAATTCAGTACGAA
ATGTACTTCAAACCAAATACGATACACAACCTATTCCAGACCAAACAGATCTTAGAAATC
TCACTAAAGAAGAAGAAATGCTGCTATTCCCAATTAAACGTGTACCTCAAGCCGACCTCA
AAGTCAATCTTTTTGCTCGTCTCTGTCTAGCTGCCTCTCCATTACCGGACTTCGTCTTGC
GTGCTGCTCTGCATTGCGGACTGTACAACGACGTTGCCTGTGCTGTCATAGTATTAGGTG
AGCTCTTAGACCGTATACACGTTCCACTGGATATTGTGGTGACAATCATGCGAGCGGTTG
CCCACAATGATCCATGTCTCAAAGATCTTAGTGATTTTAACAAGATGTTAGGTTTGTGTC
ATAACCAGATCGCCAATTGTTTAACAGAATTAGCAACACTACAAGGCAGAGGTTGTCCGG
GTAAGGAGCCGAGCGAGGATTCGCGTCACCGGCTGAATGCTGAGCCGAATCCTCACGAAG
CCCAACCTGACCCTGAACAACTGAAGCAAGCAATCCGAAAAATCTACAACGAAGAATTCA
GGAGATGCGGTTACCCAGACAGTTTTAGTAACCATGTCCACTCATCGCCATTCTGGTGCA
AGAACGGTTCTCATCATCATCCACATTATGACAATTATCTCAACCGGTTTGAATTTTGTT
CCAGCGCCGACTTGGACAATGTCCTTAGAGAAAGTCCCGCTGTCTACATTACTCAAGCCC
AAAAACTTGAACACGGCAAAACGAGATATATTTACAATTGTGATACAGTGTCATACCTAT
ACACAGATTACGTACTCCACTATGTAGAAGAGAACTGGGCTAGCGCTAGTGTACTACTCG
ACCCATCGCGAATGCCTCCTTACAGGTTAGCATCTCTTGACTACCCAGAATATTGCATGA
TAGACTACACCGATTTCAACTCACAACATTCCATCGMTAGCATGAAACTTGTCTTCGAAA
CATTGCTAGAATTTCTCNNNNNNNNNNNNNNNNNNNNNNNNNNNNNNNNNNNNNNNNNNN
NNNNNNNNNNNNATCTTGGCCCTAACAAATGGACGTCGACGCTGCCATCTGGCCATAGAG
CGACGACGTTCATCAATTCTATCTTGAATAAGGCCTACTTGATGCCATATGTTTCAGGTC
TCACATCTTTCCACTGCGGCGATGACGTTCTACTATGTGGAGAAGCTGATTACGCAAACC
TTCTAGCGACGATCCCATACGAGTTGAATCCTACGAAACAATCCTTTGGTCGTAGACTAG
AATTCCTCAGAATACATGGTGACAACAGCGGCGTTTACGGATACCCAGCACGAGCACTAG
CTTCATTATGTTCCGGAAATTGGCTCAATTATAATCACTACAACTGGACCCCTTCACTTA
TCAGTATAATCAACCAAGTTAACACGATTGTACAAAGATCCGGTCTAAGCCATTGCTTCC
TGACTACACTAACACGCGAAATTACTGACAGATACCCGGATATCATTGGACGCATTTCTG
CTATAGTCCAATGCCGAGTTGGCGCCAGTGACTTACCTTGTTACGAGTCATGTTGCTACC
GCTTAGAACACACATCTAGTCATGTCGATACTACAAGTTTTGACGTCCAACGAGCTACAC
AGATAGTGAACAAGTGCCCAGGATTACCAATTTGGTGCCGTGACCCTTCCATTGCCAGTA
GAATACTCGGAGAACGATCTTCAAAGATAAGACCTTCACAGATCAAATACACAATGAATA
CAATTGACAGTACATGTGATCACACGCTCATCCATCCTGACGACATTTCTTGTGGGAAGC
TCAGAAAGTATCATCCGCGAAGCGAACTTGCTCCCACATTCCTACACGATCCCGTCCGTC
ATCCTACGCGATTCATTACTGATGGCTTTACCCCAGCAGCAGGTTTAGCCGTAATGTCGC
GCACATACGACACCGCTGTGACGCCAGCGGTGCCGATAGCAACATGATGTAGCACCATGG
CCCTGTGAGGAACAGCAGGGCCGTATATAAATAAGAGTGTCCAAATCTTGCTTCGATTAG
TAAGCCAGAGTCGCCCGATCTCTGTAACAAAACGAGGCACCAGCCCGCACACATTCATTA
GGCTTAGCTTGAGCCGTGATGAAGGAGATTCTCCC

>TVV5-NYCD15(NYU)
GCAAGATCTAAAGCTTTGGGCCACATGTCTCATAGTTATAACGGCCCAAAATCGCTTACC
ATTTGTGCTCGTTACCACCGTCTTCGCACCGGTGGCGACTCAACCATCTGTCAGGTTGGA
AGGGTCATTGCGAGTGGTCGACAAGTCAGTGGGACTCAGGATGTAGCGAAACCGCTAGGA
GGGCACGACTTTCATAGTCGGAGACCGGGTACTAGTATGGTTAGTCCTGGCACGTACATT
CGGTTCTGAGCTTTCAGAGCCAGTATAGGGTGAATGCGCTATACAGGCACGGATGTACGG
AGGGGGTTCACCAACGCCCTTGGCTATATTCACTTATGACATCGGCTATAAGCAATAGCA
CGTaTAATGTcGTAAGCGGCCCCCAGAACGGGCAAAATTTAGGTCAACAAAATCGTAGTG
ACGCGCCTGACACGCCACAAAACACGATTACAGACCAAACTATTAAAGAAGAAATGAAAA
ATAACAAAGCAATTACTATTGAAAAAGTATCTCCAGAATTAACAGATAAGAAAATTACAG
ATAATGAAGAAGCATCTAAAGAATTCGAAAATATCAAAGAACAATTAAAGAAGGAGAAAG
CCAAAGAAGACACAGTTCATTCACACCTTACATCTTTCCTCGCTATGATCGCGGAGCAGC
GTTCAAGTTCTGCTGAAGATCTGATCAACTACTTTAATACTCTCGAAGATAATGCATTTA
CAGTTACACTTAAATCTTCACGCCCAGCTATCCCCGCACAGAATACTGGCACACTTAACA
GTAATAATCTCGTTGCTCGTACTCTTCTTTCTATCCAGTCACTTGTCAATGCGCCTGTCC
CAGTTAACCAGTCCAAGAACATCGAAATTGACATATCCTTTGCTGCTGATACTCACACAT
ACATTCCAAGTGATGGCACACATTCAATGCCAATCTTTGAATCCTCAAATCATGTCCAAA
AGCTTATCGGTTTCATCTCACAATACAAGGTACGTACTTACGCCAACTATGCAGATCCAC
AAGCATACAAACCTACACAGACGCCACACCTTCTTGCTTACTTACACGGTTTACTCCTCG
GATACAGCGATCGCCGCCGTCTCGCACCCGTCAATAATAAACCGAATATCATGCGTGAAC
TTTTCATGATCGGCCAGAACGCTGAAACACACATGACACACGACAACATGGCTCGTGCCA
TCTTCACAAAGGGACCGCTTGTCGCCCCACCGTTAGCGAACAGTCACATCGGACCATTTC
CTTATACACAAATAACTCAGAATATAACTGCATCATTCGACAGAGGTGCTCACGTTCTCT
TACCCCATGGCATGGTCTCGCAACAGGCTATCCACCATTACATGTGGCTTATTTGGGCCA
TGCGTGAGCGCATGCCTATCGCGTTCAAAAATGCCTTTTCTATGAACATCAACTTCTACG
GAACTGATCCTGCCAATTCGATGGCATTTCCTGATGGCCAGACTACTATCTCCCCAGAGC
AATACAAACAAGCAATGGCTGCCGGTTACCACTTATTACACTACATGTTCAATGGCGACG
ACGACCTCCTTGATTTCTACGTCCAACGAGGCTGCGACGCCTTATTCCGCGTACACTCAT
TCTACACTGAGGGTGGTCTTATCCGCAAGACTATGAGAACAGTCCCACTCACAGGCTTTT
CCGGCATCTACTATATTAACAATATGCCATCCTCTCCAGGTCCGCACATATTCAACTCCC
CCCATCCAGGAATTAGTGCAGCACTGATGACATTTTCAGAATGCCTCACCCTCCAAGCAA
TCTACTCATACTCTGGTCCTAAACTCGTTATTTTTGACCCAGCTTACCAAGGTCCCGTCC
ACAACGTTCCTCTTAATGATGAGATTACCGCTGAAAATGTCTGGACCATCAATGCACGCG
ATCAAACATACGCTGTCGCGCAAGCATATAACGAGATCATCACACGTCCTGAAGAATCGC
AGATATTACAGGTTGTTTACTCACAGATGTTCGGCAACACGGCCCCTACAAGGCTTCGTG
CTCTCACATATTCCATGTTACAATCACGCACCACCGTCAAGAACCTCCGCAAGAATAAGA
ATCTCGGCCAGGGCAGACCACACGATGCACCACCGCTCAAATTCGATACAGCAATCATCA
ACCGTTTCCACGACCCAGAAATTGCATACCGTCTTGGACTTCTCGCAGACGGTATCAGAC
CAATGCACGGTGTTATCGACATTGATATTGTTCGCGAGCTCACATATCTTTTCAAAGGTG
GCGACCTCCGCAACTGCCCAGGATTGCTCACACTTAACGAAGAAGCCCTCAACAATCTTG
CCCACCTTGATGCTGATCCACGCATTAGAGCCACGAGCTACACCACCCTCGATGGCCAAG
TACACAAGATCGATCCACGCTCACGTCGTGTCACATTCTATCAGTGGCACAATCACGGTC
TTACCGCTCGTCCATACGCCTGCCACATTCTCGAATCACAGAACATCAAGTTCGATTGGA
ACTACAAGTTGGCTTACCCGATGAAGCTCACAGTCCTCGTCACAGGCTTCGGAATCCCCC
ATCGCATGTATAGGGGCCCCAGTTTCGAGGCAGCTGGACTTATGTCCAGGGAGATCGAGC
CATAAGCCCACCCATGCGCGGCACGCACCAAACAAGTTTTACTCCAAAGCTACCTACCAG
TCGGCTACCAAACCGTACAGTAGAAGCCAGGGGTAAAGGGCTATTTGGCGGCACCGCGCG
TCTTCTCGCCTACATTTACGTAGCCCAGAAGACACACCAACAACTTGATTTCGATCCAAC
TACACAAGAATACATACGATTCCTACGTTGGTTGACAACAGTTGATCACAtaAAAGATTC
CGTACGAAATGTACTACAAACAAAGTACGACACACAACCTATTCCAAATCAAACAGATCT
CAGAAATCTCACTAAAGAAGAAGAAATGCTGCTATTCCCTATAAAACGTGTACCTCAAGC
TGACCTCAAAGTTAACTTATTTGCTCGTCTCTGTCTAGCTGCCTCCCCGCTACCGGACTT
TGTCCTGCGCGCTGCTTTGCACCGCGGACTGTACAACGACGTTGCCTGTGCTGTAGTAGT
ATTAGGCGAGCTTCTAGACCGCATGCACGTTCCTTTGGATATTGTGGTAACAATCATGCG
AGCGGTTGCCCATAATGATCCATGCCTCAAAGATCTTAGTGATTTCAACAAAATGTTAGG
TTTGTGTCACAACCAAGTTGCAAACTGTTTGACAGAATTAGCAACGTTACAAGGAAGAGG
TTGCCCTGGTAAAGAACCTAGCGAAGATTCGCGTCACCGGCTGAATGCTGAGCCGAATCC
TCACGAAGCTCAACCAGACTCCCTCGAACTGAAGAAAGCAATCCGAAAAATCTACACCGA
AGAATTCAGGAGATGTGGTTACCCGGACAGTTTTAGTAACCATGTCCATTCATCACCTTT
TTGGTGCAAGAACGGTTCTCATCACCATCCCAATTATGATAACTATCTCAATCGGTTTGA
GTTTTGCTCCAGTGCCGACTTGGACAAAGTCCTTAGAGAAAGTCCGGCTGTCTATATTAC
CCAAGCCAAGAAACTTGAACACGGTAAAACAAGATATATCTACAATTGTGACACCGTGTC
ATATTTATACACAGATTACGTACTCCATTACGTTGAAGAGAACTGGGCTAGCACTAGTGT
CTTACTCGACCCATCACTAATGCCTGCCTACCGATTAGCATCTCTTGACTATCCAGAATA
TTGCATGATAGATTACACAGATTTCAACTCCCAGCACTCTATCGCTAGTATGAAAcTAGT
gTtCgAAACATTACTGGAgTTCCTCCCCGACATTCTCAAACCCGCCTGTCAGTGGATTAT
TGAATCCTTCGACAACATGcACCTCGGCCTTAATAAATGGACGTCGACACTGCCTTCGGG
CCATAGAGCGACGACATTTATAAACTCAATTTTGAATAAGGCTTACTTGATGCCATACAT
TTCAGGTATTAAATCCTTCCACTGCGGCGATGACGTGTTACTATGTGGGGACGCAGATTA
CGCAAAGTTACTAGCTGTTATCCCATATGAGTTGAACCCAACCAAACAGTCATTCGGTCG
TAGACTGGAATTCCTTAGAATACACGGAGATAACAATGGTGTTTACGGATACCCTGCCAG
AGCACTAGCTTCATTGTGTTCTGGAAATTGGCTCAATTACAATCATTACAATTGGACTCC
TTCACTTATCAGCATAATTAACCAGGTTAACACTATAGTTCAACGCGCTGGTCTAAGTCA
TTGCTTCTTGACTACCCTAACACGCGAAATTACTGACAGATACCCGGATATCATTGGACG
CATTTCTGCCATAGTCCAATGCCGAGTTGGCGCTAGTGATTTACCATGTTACGAGTCATG
CTGCTATCGCTTAGAACACACATCCAGTCATGTTGATACCTCAGATTTTAGTGTCCAACG
AGCCATGCAAATCGTAAACAAATGTCCAGGATTGCCAATTTGGTGCCGAGACCCGTCCGT
TGCTAGTAGAATACTCGGAGAAAGATCTTCTAAGATACGCCCTTCACAGATCAAGTACAC
GATGAACACGATTGACAGCACATGTGATCACACACTCATCCACCCAGACGACCTTTCATG
TGGGAAACTCAGAAAATATCATCCAAGGAGTGAGCTAGCCCCCACGTTCCTACATGCTAC
GGTACGTCATCCCACGCGATTCATTACTGAtGGCCTCACCCCAGCAGCAGGTTTGGCTGT
AATGTCGCGCACTTACGACACCGCTGTTAGACCAGCGGTGCCGATAGCAACATGATGTAG
CATCATGGCCCTGTGAGGAACAGCAGGGCCGTATATAAGTTAGAATGTCCAAATCTAGCT
TCGATTAGTAAGCCAGAGTCGCCCGACCTCTGTAATAAAACGAGGCACCAGCCCGCACAC
ATTCATTAGGCTTCGCTTTAGCCGTGATGAAGGAGATTCTCC

>TVV5-NYCE32(NYU)
aCAAGATCTAAAGCTTTGGGCTTCAAGTAACTTGGAGAACATAGCCCAAAACAATCGCTT
ACCATTTGTACTCGTTACCACCGTCTTCGCACCGGTGGCGACCCAAACATCTGTCAGGTT
GGGAGGGTCATTGCGAGTAGTCGACAAGTCAGTGGGATTCAGGATGTAGCGAGGCCGCTA
TGAGGGCACGACTTCACAGTCGGAGACCGGGTAGTAGTATGGTTAGTCCTGGCACGTATA
TCCGGTTCTGAGTTTTCAGAGCTAGTATAGGGTTAGTGCGCTATATTGGTACGGATACAC
GGAGGGGGTTCACAAACGCCCTTGGCTTTATTCACTTATGACATCGACTATAAGCAATAG
TACTGTTAATGTTGTAAGCGGCCCCCAGAACGGGCAAAATTTAGGTCAAAGTAATCGTAG
TGACGCGCCTGACACGCCACAAAACACGATCAAAGACCAAACTGTTATGCAAGAAAAAGT
AAATGATATTGTTGTTAATAATGAAAAAGCATCTCAAGAAATTAAGAATAATAAAATTGT
TGATAATGAAGAGACGTCTCAAGAATTCGAAAAGATTAAAGAAGAATTAAAGAAAGAGAA
GACACGCGAAAATGCCGTCCATTCACATCTTACATCTTTCCTTGCAATGATCGCTGAGCA
GCGTTCAAGTTCTGCCGAAGATCTGATCAACTACTTCAATACTTTAGAAGATAATACGTT
CACTATTACCACGAAATCTTCTCGTCCAGCTGTACCAGCTCAGAACACAGGCACACTCAA
TAATAATAACCTCGTTGCTCGTACTCTCCTCACAATTCAATCACTAGTTAACGCACCTCT
TCCAGCTAACGAGTCAAAGAATATAGAAATAGATATCTCTTTCGCTGCAGACACACACAC
ATACGTTCCGTCCGATGCTTCGCACTCCATGCCTATCTTCGAATCATCTAATCACGTTCA
GAAGCTCATTGGTTTTATCTCGCAGTACAAAGTACGTACATACGCTAATTACGCCGACCC
ACAAGCATTCAAACCCACTCAAACACCCCACCTCCTTGCTTATCTCCATGGTTTACTTCT
CGGATACAGCGACCGCCGTCGACTTGCTCCTGTCAACAACAAACCGAATATCATGCGCGA
ACTTTTCATGATTGGTCAAAACGCTGATGCACATATGGTACACGACAATATGGCTCGTGC
CCTTTTCACAAAAGGACCCCTTCTCCCTCCACCACTCGCTAATGCGCATATCGGTCCATT
CCCATACACTCAGATCACTCAAGGCATATCTGCTTCGTTCGACAGAGGAGCCCATATCCT
CTTACCTCACGGCATGATCACACAACAGGCCATCCACCATTACATGTGGCTCATCTGGGC
TATGCGTGAACGTATGCCTGTCGCATTCCGGAATGCTTTCTCGATGAACATCAACTTCTA
CGGAACTGATCCTGCCAACTCTATGCCGTTTCCTGATAACCAGACTGCTGTTACTCCTGA
ACAATACAAAGCCGCGATTGCTGTTGGTTACCACTTGTTACACTACATGTTCAACGGCGA
CGACGATCTCCTCGATTTCTACGTTCAACGTGGCTGTGACGCTCTATTCCGCGTACATTC
GTTTTACACAGAGGGAGGCCTCATCCGCAAGACTATGAGAACAGTTCCACTTTCCGCTTG
CTCTGGTATATACTACATCAATAATATACCATCTTCTCCTGGCCCACACATTTTCAATTC
ACCCCACCCAGGCATTAGCGCCGCGTTATTGACATTCTCAGAATGTCTCACCCTCCAAGC
TATCTACTCGTACTCTGGTCCTAAGCTTGTCATCTTCGACCCCGCTTATCAAGGCCCCGT
CCACAACGTACCACTTAACGACCAGATCCCAGCTGAAAATGTTTGGACAATCAACTCACG
CGACGAACGTTACGCTGTAGCACAGGCGTACAACGAAATCATCACAAGGCCAGAAGAATC
GCAGATATTACAAGTTATATATTCACAAATGTTTGGCAACACTGCCCCCAGTAGACTTCG
CGCTCTTACATACTCCATGATACAGTCACGCACCACTGTTAAAAACCTCCGTAAGAATAA
GAATCTTGGCCACGGCAGACCAGCTAACCAACCAGCGCTCAAATTCGATACAGCTATCAT
CAATCGCTTCCACGATCCAGAAGTAGCCTACCGTCTTGGACTCCTCGCTGATGGTATCAG
ACCAATGCATGGTGTTACCGATATTGACATCGTCCAAGAGCTCACCTATCTTTTCAAAGG
TGGCGATCTTCGTAACTGCCCAGGATTACTCACGCTCAACGAAGCAGCACTCAACAATCT
CGCCCATCTTGATGCCGATCCAAGTATCCGTGCCACTTACTACACTACTCTTGATGGTCA
GGTACACAAACTCGATCCACGTTCGCGCCGTGTTACTTTCTACCAGTGGCACAATCATGG
CCTTACTGCCCGGCCTTACGCCTGCCATATTCTCGAGTCTCACAATATCAAGTTCGATTG
GAACTACAAGTTGGCTTACCCAATGAAGCTCACAGTCCTCGTCTCCGGCTTCGGAATCCC
ACACCGCATGTATCGGGGCCCCAGTTTCGAGGCAGCTGGACCTATGTCCAGGGAGACCGA
GCCATAAGCCCGCCCTTGCGCGGCAAGCACCAAATAAGTGTTACCCCGAAGCTATCTGCC
AGTCGGCTACCAAACCGTACAGTAGATGCTAGAGGTAAAGGGCTATTTGGCGGCACCGCG
CGTCTTCTCGCCTACATTTATGTAGCCCAGAAGACACACAAACAACTTGATTTCGATCCA
ACTACACGAGAATACATACAATTCCTACGTTGGTTAACAACAGTAGATCACATCAAAAAT
TCCGTACGAAATGTACTCCAAACCAAATATGATACACAACCTATCCCAGACCAAACAGAT
CTTAGAAATCTCACTAAAGAAGAAGAAATGCTGCTATTCCCAATAAAACGTGTACCACAA
GCAGACCTTAAAGTCAACTTATTTGCTCGACTCTGTCTAGCTGCCTCTCCATTACCGGAC
TTCGTCTTGCGTGCTGCTCTGCATTGCGGACTGTACAACGACGTTGCCTGCGCCGTGATA
GCATTAGGCGAGCTCTTAGACCGTATACACGTTCCATTGGATATTGTGGTGACAATCATG
CGAGCGGTTGCCCACAATGATCCATGTCTCAAAGATCTTAGTGATTTCAATAAGATGTTA
GGTTTGTGTCATAACCAGATCGCCAATTGTTTGACAGAATTAGCAACACTACAAGGCAGA
GGTTGTCCGGGTAAGGAGCCTAGCGAAGATTCGCGTCACCGGCTGAATGCTGAGCCGAAT
CCTCACGAAGCCAAACCTGACCCCGAACAACTGAAGCAAGCAATCCGAAAAATTTACAAC
GAAGAATTCAGGAGATGCGGTTACCCTGACAGTTTTAGTAACCACGTCCATTCGTCACCA
TTCTGGTGCAAGAACGGTTCTCATCACCATCCACATTATGACAACTACCTCAATCGGTTT
GAATTTTGTTCCAGTGCCGACTTGGACAAAGTCCTTAGAGAAAGTCCCGCTGTCTACATC
ACTCAGGCCCAAAAACTTGAACACGGTAAAACAAGATATATTTACAATTGTGACACAGTG
TCATATCTATACACAGATTACGTACTCCACTATGTAGAAGAGAACTGGGCAAGCGCTAGT
GTCTTACTCGACCCATCACGAATGCCTCCCCACAGATTAGCATCTCTTGATTACCCAGAA
TACTGCATGATAGATTACACAGATTTCAACTCACAGCATTCTATCGCTAGCATGAAACTT
GTCTTCGAAACATTGCTAGAATATCTTCCTGACATACTCAAACCCGCCTGCCAATGGATT
ATTGAATCATTTGATCATATGTATCTTGGCCTTAACAAGTGGACATCGACGCTGCCATCT
GGCCATAGAGCGACGACGTTCATCAACTCCATTCTGAATAAAGCCTACTTGATGCCATAT
GTTTCAGGTCTCACATCTTTCCACTGCGGTGACGATGTTCTGCTATGTGGAGAAGCCGAT
TACGCAAATCTGCTTGCGACAATCCCATATGAGTTGAATCCTACCAAACAATCTTTCGGT
CGCAGACTAGAATTCCTCAGAATACATGGTGACAACAACGGTGTTTACGGATACCCAGCT
CGAGCACTAGCTTCACTATGCTCCGGAAATTGGCTTAACTATAACCACTACAACTGGACC
CCCTCACTTGTTAGTATAATCAACCAAGTTAACACGATTGTACAAAGATCCAGCCTAAGC
CATTGCTTCTTGACTACATTAACACGCGAAATTACTGACAGATACCCGGATATCATTGGA
CGCATTTCTGCTATAGTCCAATGCCGAGTTGGTGCCAGTGATTTACCATGTTATGAGTCA
TGTTGTTATCGCTTAGAACACACATCTAGTCACGTCGATACTGCAAGCTTTGACGTCCAA
CGAGCCACACAGATAGTGAACAAGTGTCCAGGATTACCAATCTGGTGTCGCGACCCTTCC
ATTGCCAGTAGAATACTCGGAGAACGATCCTCAAAGATAAAACCTTCACAGATCAAATAC
ACGATGAATACAATTGACAGTACATGTGATCACACACTCATCCACCCTGACGACATTTCT
TGTGGGAAGCTCAGAAAATATCATCCAAGAAGCGAACTTGCTCCCACATTCCTACACGAT
TCTGTCCGTCATCCTACGCGATTCATTACTGATGGCTTCACCCCAGCAGCAGGCCTAGCC
GTAATGTCGCGCACTTACGACACCGCTATTACGCCGGCGGTGCCGATAGCAACATGATGT
AGCCTCATGGCCCTGTGAGGAACAGCAGGGCCGCATATAAATTAGAATGTCCAAATCTAG
CTTCGATTAGTAAGCCAGAGTCGCCCGATCTCTGTAACAAAACGAGGCACCAGCCCGCAC
ACATTCATTAGGCTTAGCTTGAGCCGTGATGAAGGAGATTCTCCCC

>TVV5-NYCA04(NYU)
GCAAGATCTAAAGCTTTGGGCTATATGTCCCATGTTTGCCATAGCCCAAAACTGCTTACA
ACTTACTGCTCGTTACCACCGTCTTCGCACCGGTGGGGTCTAACCATCTGTCAGGTTGGA
AGGACCATTGTGAGCGGTCGACAAGTCAGTGGTATTCAGGATGTAGCGAAGCCGCTAGGA
GGGCACGACTTTAATAGTCGGAGACCGGGTACTAGTGTGGTTAGTCCTGGCACGTATTTC
CGGTTCTGAGCTTTCAGAGCCGACATAGGGTTTGTGCGCTATGTTGGTACGGAGGTACGG
AGGGGGCCCAAAGCGCCCTTGGCTTGATTCACTTATGACATCGACCGTAAGCAATAGCAG
GGTCCCTGTTGTAAGTAGCCCCCAAGAAGGGCAAAATGTCGGTCAGCAAAATCGTAGTGA
CGCGCCTGACACGCCACAAAACACGATAAAAGACCAAAACTTAACACAAGAAGAAACACA
TAACGTCACAGAAAAGAAAGAAAAACTTATAAATGATAAAATTATTAATGATGATAAGAC
TCATGATGCACTTAAAGATTTAGAAAGACAGCTTAAGACGGAACAAGCTCAAAAAGATAC
TATCCACTCCCAGCTTACATCTTTCCTCGCTATGATTGCCGAACAACGTTCTAGTACTAC
GACAGATCTCATCAATTATTTCAATACTTTAGAAGATGACATGTTCACAGTTACGCTTAA
GTCTTCACGCCCAGCGATCCAGGCACCAAACACTGGCACCTTAAGTAATAACAATCTTGT
CGCACGCACTACTCTCAAGATCCAATCACTCGTCAACGCTCCTCTCCCCGCTAATGATTC
CAGAGATATAGAAATAGATGTTTCTTTTGCTTCTGATACCCGCACATTTGTTCCAAGCGA
TGGATCAGGCTCAATGCCCATTTTCGAGTCTGCAAATCATATTCAGAAGCTTATCGGTTT
TATCTCTCAATACAAAGTACGCACCTATGCCAATTATGCGGATCCACAGGCATACAAGCC
AGCGCAAACCCCACACCTCCTCGCTTACTTGCATGGTTTACTAATCGGATACAGCGATCG
GCGCAGACTTTCTCCCGTCAACAATAAGCCCAACATTATGCGAGAATTGTTCATGATCGG
TCAGAACGATGCAACACACATGACACACGACAATATGGCCAACGCTATGTTCACGAAAGG
ACCACTCGTAGCTCCACCATTGGCTAACAGTCACATTGGTCCCTTCGCTTACACACAGAT
TACTCAGAACATCACAGCGACTTTCGACAGAGGTGCCCACATTCTCTTACCTCACGGTAT
GGTCACACAGCAAGCTATACATCACTACATGTGGCTTATTTGGGCCATGCGCGAACGCAT
GCCCGCATCATTCAGGAATGCCTTTTCGATGAACATAAATTTCTACGGAACCGATCCAGC
CAACCCACTCCCATTTCCTGATGCTCAAACTACTTTGAGCCCTGAACAGTACAAAGAAGC
AATTTCCGTCGGTTACCATTTATTGCATTACATGTTCAATGGTGATGATGACCTCATTGA
TTTCTACGTTCAGCGTGGCTGTGATTCATTATTTAGGGTCCACTCGTTCTACACTGAAGG
TGGCCTTATTCGCAAAACAATAAGAACGGCGCCGTTAACAGCTTTCTCTGGCATATACTA
TATCAACAATATGCCATCTTCTCCAGGACCTCACATCTTCAACGCGATCCACCCAGGAAT
AACAGCTGCCTTAATGACTCTCTCAGAATGCCTCACCCTCCAAGCAATTTACTCATATTC
CGGTCCGAAACTCGTCATCTTCGACCAAACGTACGACGGTCCAGTACATAATGTTCCACT
AAATGATGAAATCACTGCTGAAAATGTTTGGACAATCAACAGTCGCGACGAACGTTACGC
CGTTGCCCAGGCTTATAATGAGATTCTTACAAGACCAGCAGAATCACAGATCTTACAAGT
TGTCTACTCACAGATGTTCGGTAACACAGCTCCAACGAGACTCCGTGCACTAACATACTC
TATGGTACAGTCACACACAACAGTCAAGAATCTCCGCAAGCACAAGAATCTTGCTCGTGG
CAGACCAGCGAACCAGCCACACCTCAAGTTCGATACGGCCATCATCAATCGTTTCCATGA
TCCAGAAATCGCTTATCGCCTCGGACTCTTGGCCGACGGCATTCGGCCAATGCACGGCGT
GATCGACATTGACATCGTCGCTGAGCTTACATACCTTTTCAAGGGTGGTGATCTTCGTAA
CTGCCCTGGATTGCTCACACTCAACGAAGAAGCCCTCAACACTTTGGCTCATCTTGACGC
CGATCCATGCATCAGGGCCACGAATTACACAACTCTCGATGGCCAAATTCACAGACTCGA
TCCACGTTCTCGCCGTGTCACATTCTACCAGTGGCACAATCATGGCCTTACGGCTCGTCC
ATACGCTTGTCACATCCTCGAATCGCAAAACATCAAGTTCGATTGGAATTACAAATTACC
CTACCCAATGAAACTCACAGTTCTCGTCACAGGCTTCGGCATTCCCCATCGCATGTACAG
GGGCCCCAGTTTGGAGGCAGCTGGACCTATGTCCGGAGACATGAAGCCATAAGCCCCACA
CAGCGCGGAAAGTACCAAACAAGTCTTACTCCGAAGTACTCTACCAGTCGGCTACCAAAC
CGTACAGTAGGTGCAAGGGGTAAGAGTCTATTTGGTGGCGCCGCGCGTCTTCTCGCCTAC
ATATATGTAGCCCAGAAGACCCACAAACAATACGATTACGATTTAACCACACAAGAATAC
ATAAGATTCTTGCGTTGGTTTACTACAGTTGATCACGTCAACAATTCCATCAGGAACATA
CTACAAACGAAATATGATACAAAACCCATACCAATAGAAACAGATCTTAGGAATCTCACT
AAAGAAGAAGAATTGCTGCTCTTTCCTATTAAACATGTAACTCAAGCCGATCTCAAAGTT
AACCTATATGCTCGTCTCTGTCTGGCTGCCTCACCATTGCCGGACTTTGTTCTGCGTGCC
ACGCTGCACTGCGGACTGTACAACGACGTCGCTTGTGCTGTCTTAGTACTCGGCGAGCTC
CTAGATCGATTACATGTCCCACTGGATATTGTGGTGTCAA

>TVV5-NYCG31(NYU)
CCAGCGCGGCTGCGATGCCCTATTCCGCGTACACTCGTTCTACACAGAAGGAGGTCTCAT
TCGCAAAACAATGAGAACAGTTCCACTCACAGCTTTTTCTGGCATTTATTACGTCAACCA
CATGCCATCskCTCCAAsCCCACACATATTCAATTCGCCTCATCCTGGCATCAGTGCAGC
GTTAATGACTTTTTCGGAATGCCTTACTCTCCAAGCGATCTATTCATACTCTGGCCCCAA
ACTCGTAATCTTCGATCCAGCATACCAAGGCCCAGTCCACAACGTCCCATTAAATGACGA
GATAACTGCTGAAAATGTCTGGACAATTAATGCCCACAATAAACAATACGCTGTCGCACA
AGCATACAACGAGATTATTTCACGGCCAGAAGAATCACAAATCTTGCAAGTTGTTTATTC
GCAAATGTTCGGCAATACCGCCCCAACAAGACTTCGCGCTCTCACATATTCAATGATGCA
ATCACGCACAACTGTCAAGGACCTTCGCAAACACAAGAACCTCGGACATGGCAGACCTGA
TAATGCACCACCACTCAAATTCGATACTGCTATCATCAACCGCTTCCACGATCCTGAAAT
TTCCTATCGCCTCGGACTTCTCGCTGATGGTATCAGACCAATGCATGGCGTCACAAACAT
CGACATCGTTCAAGAGCTCACTTATTTATTCAAGGGCGGCGACCTTCGTAACTGCCCAGG
ATTACTCACACTCAATGAAGAAGCGCTCAACAATCTCGCCCATCTCGACGCTGATCCAAG
CATTAGAGCCACAAGTTACACCACGCTCGATGGCCAAGTTCACAGAATCGATCCACGCTC
TCGCCGCGTTACGTTCTACCAATGGCATAACCATGGTCTCACAGCTCGTCCATATGCTTG
TCACATTCTCGAATCGCAAAATATCAAGTTCGATTGGAACTACAAATTGGCTTATCCAAT
GCAACTCACAGTTCTCGTTACTGGCTTCGGCATTCCACATCGyATGTATAGGGGCCCCAG
TTTCGAGGCAGCTGGACTTATGTCCAGGGAGACCAAGCCATAAGCCCAACACAGCGCGGC
AAGCACCAAACAAGTGTTACCTCAAAAT

>TVV5-SD2/11591*(NYU)
CTCTTACATACTCAATGGTGCAGTCACACACTACAGCCAAGAACCTCCGCAAACACAAGA
ATCTTAGCCGCGGCAGACCTCCCAACTCACCACACCTCAAGTTCGATACAGCTATCATTA
ATCGTTTCCACGATCCAGAAATTGCTTATCGCCTCGGACTTCTTGCTGATGGTATCCGGC
CAATGCACGGTGTTATCGATATCGATATCGTCGCAGAACTTACATATCTCTTCAAGGGCG
GTGATCTTCGTAACTGCCCTGGATTACTTACGCTCAACGAAGAAGCGCTCAACAATTTGG
CTCATCTCGACGCAGATCCACGTATCAGAGCAACGAATTACACTACACTCGATGGCCAGA
TTCACAAACTCGATCCGCGCTCTCGTCGTGTTACATTCTACCAATGGCATAACCATGGCC
TTACTGCTCGTCCATATGCTTGCCACATCCTCGAATCGCAGAACATCAAATTCGATTGGA
ACTACAAGTTGGCTTACCCAATGAAACTCACAGTCATGGTCACAGGCTTCGGCATCCCTC
ACCGTATGTACAGGGGCCCCAGTTTGGAGGCAGCTGGACCTACGTCCGCGGAGATGAAGC
CATAAGTCCAACGCAGCGCGGAAAGTACCAAACAAGCCGTACTCTGAAGTACCCTGCCAG
TCGGTTACCATGCCGTACAGCAAGTGCAAGGGGTAAGGGACTATTTGGTGGCGCCGCGCG
TCTTCTCGCCTACATATATGTAGCCCAGAAGACCCATAAACAATGCGATTTCGATATCAC
TACACAAGATTACATCAAATTCTTACGTTGGTTAACCACAGTTAACAACGTCAAAAACTC
AATTAGGAACATACTACAAACGAAATATGATACACAACCCATACCATCCGAAACAGATCT
TAGGAATCTTACTAAAGAAGAGGAAATGCTGCTTTTCCCAATTAAACGTGTACCTCAAGC
CGATCTTAAAGTCAACCTATATGCTCGTCTCTGTCTGGCTGCCTCACCATTGCCGGACTT
CGTCCTGCGTGCCACGCTGCACTGCGGACTGTACAACGACGTCGCTTGTGCCGTCTTAGT
TTTAG
