# Supplementary material for: Discovery of a Novel Species of Trichomonasvirus in the Human Parasite Trichomonas vaginalis Using Transcriptome Mining
Source: Viruses. 2022 Mar 6;14(3):548. doi: 10.3390/v14030548 (PMC8953718; doi:10.3390/v14030548)
Supplement: Supplementary file 1 [file viruses-14-00548-s001.zip › File S2 - NCBI accessions for reference TVV genomes.txt]

NOTE1: Organized by species and accession number.

NOTE2: Named at right according to labels in Figures 1 and S1. 

U08999.1	TVV1-T1
U57898.1	TVV1-T5
DQ270032.1	TVV1-IH2
HQ607517.1	TVV1-OC3
HQ607521.1	TVV1-OC4
HQ607523.1	TVV1-OC5
HQ607516.1	TVV1-UH9
JF436869.1	TVV1-C344
KM268108.1	TVV1-UR1

AF127178.1	TVV2-T1
HQ607518.1	TVV2-OC3
HQ607524.1	TVV2-OC5
JF436870.1	TVV2-C76
JF436871.1	TVV2-C351	
KM268109.1	TVV2-UR1

AF325840.1	TVV3-JH32A4
HQ607519.1	TVV3-OC3
HQ607525.1	TVV3-OC5
KM268110.1	TVV3-UR1

HQ607520.1	TVV4-OC3
HQ607522.1	TVV4-OC4 
HQ607526.1	TVV4-OC5
