# Supplementary material for: Discovery of a Novel Species of Trichomonasvirus in the Human Parasite Trichomonas vaginalis Using Transcriptome Mining
Source: Viruses. 2022 Mar 6;14(3):548. doi: 10.3390/v14030548 (PMC8953718; doi:10.3390/v14030548)
Supplement: Supplementary file 1 [file viruses-14-00548-s001.zip › File S3 - TVV1-5 CP-RdRp alignment.clustal.txt]

CLUSTAL W (1.83) multiple sequence alignment


TVV1-BRIS/92/STDL/B7268  ------------------------------------------------------MEASAN
TVV1-T5                  ------------------------------------------------------MEASAN
TVV1-GOR/03/PNGIMR/69    ------------------------------------------------------MEASAS
TVV1-NYCD15              ------------------------------------------------------MEASAS
TVV1-IH2                 ------------------------------------------------------MEASAR
TVV1-NYCA04              ------------------------------------------------------MEASAN
TVV1-UH9                 ------------------------------------------------------MEASAN
TVV1-OC4                 ------------------------------------------------------MEASAN
TVV1-OC3                 ------------------------------------------------------MEASAN
TVV1-NYCE32              ------------------------------------------------------MEASAN
TVV1-NYCC37              ------------------------------------------------------MEASAS
TVV1-NYCG31              ------------------------------------------------------MEASAN
TVV1-T1                  ------------------------------------------------------MEASAN
TVV1-C344                ------------------------------------------------------MEASAN
TVV1-NYCF20              ------------------------------------------------------MEASAN
TVV1-G3(UU)              ------------------------------------------------------MEASAN
TVV1-SD2-11591*          --------------------------------------------------MGIPMEASAN
TVV1-UR1                 ------------------------------------------------------MEASAN
TVV1-OC5                 ------------------------------------------------------MEASAN
TVV2-G3(HMS)             --------------------------------------------------MASTLISSDN
TVV2-G3(NYU)             ------------------------------------------------------------
TVV2-T016(HHUD)          --------------------------------------------------MAATLISSDN
TVV2-NYCD15              --------------------------------------------------MASTLISSDN
TVV2-UR1                 --------------------------------------------------MASTLISSDN
TVV2-OC3                 --------------------------------------------------MASTLISSDN
TVV2-GOR/03/PNGIMR/69    --------------------------------------------------MASTLISSDN
TVV2-NYCC37              ------------------------------------------------------------
TVV2-T1                  --------------------------------------------------MASTLISSDN
TVV2-OC5                 --------------------------------------------------MASTLISSDN
TVV2-B7RC2               --------------------------------------------------MASTLISSDN
TVV2-C76                 --------------------------------------------------MASTLISSDI
TVV2-C351                --------------------------------------------------MASTLLSSDK
TVV3-G3(HMS)             ---------------------------------------------MSAPEPLNTEVRSPN
TVV3-G3(NYU)             ------------------------------------------------------------
TVV3-JH32A4              ---------------------------------------------MSAPEPLNTEVRSPN
TVV3-NYCA04              ---------------------------------------------MSAPEPLNTEVRSPN
TVV3-NYCG31              ------------------------------------------------------------
TVV3-B7RC2               ---------------------------------------------MSAPEPLNTEVRSPN
TVV3-NYCC37              ------------------------------------------------------------
TVV3-NYCE32              ------------------------------------------------------------
TVV3-UR1                 ---------------------------------------------MSAPEPLNTEVRSPN
TVV3-NYCF20              ------------------------------------------------------------
TVV3-OC3                 ---------------------------------------------MSAPEPLNTEVRSPN
TVV3-OC5                 ---------------------------------------------MSAPEPLNTEVRSPD
TVV3-NYCD15              ---------------------------------------------MSAPEPLNTEVRPPN
TVV3-SD2-11591*          ---------------------------------------------MSAPEPLNTEVRSPN
TVV4-NYCD15              ------------------MSAIAATISSANLNDLSRSANALPKEGVPALAPQQNTAKPNT
TVV4-OC3                 ------------------MSAIAATISSANLNDLSRLAGAQPKEGVPAPVLQQNIATPKT
TVV4-OC5                 ------------------MSAIATTIASANLNDLSRSANAPQNEGVPALAPQQNNAKPNT
TVV4-OC4                 ------------------MSAITATISSANLNDLSRSANAQQNNGVPALAPQQNIAKPNT
TVV4-NYCE32              ------------------------------------------------------------
TVV5-NYCA04              MLVRRYGGGPKRPWLDSLMTSTVSNSRVPVVSSPQEGQNVGQQNRSDAPDTPQNTIKDQN
TVV5-SD2-11591*          ------------------------------------------------------------
TVV5-NYCC37              ------------------MTSTISNSTVNVVSGPQNGQNTGQNNRSDAPDTPQNTIKDQT
TVV5-NYCE32              ------------------MTSTISNSTVNVVSGPQNGQNLGQSNRSDAPDTPQNTIKDQT
TVV5-NYCD15              ------------------MTSAISNSTYNVVSGPQNGQNLGQQNRSDAPDTPQNTITDQT
TVV5-NYCG31              ------------------------------------------------------------
                                                                            

TVV1-BRIS/92/STDL/B7268  GLS--------------------------------------------HNDNANKSQNVGP
TVV1-T5                  GLS--------------------------------------------HDDKANNSQNVGP
TVV1-GOR/03/PNGIMR/69    GLS--------------------------------------------HDDNANKSQNVGP
TVV1-NYCD15              GLS--------------------------------------------HDDNANKSQNVGP
TVV1-IH2                 GLS--------------------------------------------HDDNANKSQNVGP
TVV1-NYCA04              GLS--------------------------------------------HDENATRSQNVGP
TVV1-UH9                 GLS--------------------------------------------HDENATRSQNVGP
TVV1-OC4                 GLS--------------------------------------------HDENATRSQNVGP
TVV1-OC3                 GLS--------------------------------------------HDDNATRSQNVGP
TVV1-NYCE32              ELS--------------------------------------------HDENATRSHNVGP
TVV1-NYCC37              GLS--------------------------------------------HDDNANKSQNVGP
TVV1-NYCG31              GLS--------------------------------------------HDDNANKSQNVGP
TVV1-T1                  GLS--------------------------------------------HDDNANKSQNVGP
TVV1-C344                VLS--------------------------------------------HDDNVNKSQNVGP
TVV1-NYCF20              GLS--------------------------------------------HDDNANKSQNVGP
TVV1-G3(UU)              GLS--------------------------------------------HDDNANKSQNVGP
TVV1-SD2-11591*          GLS--------------------------------------------HDDNANKSQNVGP
TVV1-UR1                 GLS--------------------------------------------HDDNANKSQNVGP
TVV1-OC5                 GLS--------------------------------------------HDDNANKSQNVGP
TVV2-G3(HMS)             SATSGKVDEVINNTDTSP-----------------------------PDTSPGDHSNPRL
TVV2-G3(NYU)             ------------------------------------------------------------
TVV2-T016(HHUD)          SATSGKVDEVINNTDTSP-----------------------------PDNPPSDHSNPRL
TVV2-NYCD15              SASSGKVDEVINNTDTSP-----------------------------PDTSPSDHSNPRL
TVV2-UR1                 SATLGKVNEVINNTDTSP-----------------------------PDTSPGDHSNPRL
TVV2-OC3                 SATSGTVGEVINNTDTSP-----------------------------PDTPPSDHSNPRL
TVV2-GOR/03/PNGIMR/69    SATLGTASEVISNTDTSP-----------------------------PDNPSGDHSNPQL
TVV2-NYCC37              ------------------------------------------------------------
TVV2-T1                  SATLGKDSEVINNTNTSP-----------------------------PDNPSSDHSNPRL
TVV2-OC5                 SATLGKDSEVINDTDTSP-----------------------------PDNPPSDHSNPQL
TVV2-B7RC2               SATLGKASEVINDTDTSP-----------------------------PDNPSTDHSNPQL
TVV2-C76                 SATLRIYSEVINNTNTSP-----------------------------PDNPMSDHSNPRL
TVV2-C351                SATLGKDTEVINMPNSSP-----------------------------PDNPSWDHSFPGL
TVV3-G3(HMS)             GVSEAIETQNMAVTQSSV-----------------------------SKENKNDTQSDLQ
TVV3-G3(NYU)             ------------------------------------------------------------
TVV3-JH32A4              GVSEAIETQNMAVTQSSV-----------------------------SNEIKNDTQSDLQ
TVV3-NYCA04              GVSEAIATQNMAVTQSGV-----------------------------SNEIKNDTQSDLQ
TVV3-NYCG31              ------------------------------------------------------------
TVV3-B7RC2               GVSEATETQNLAVTQSGV-----------------------------SNEKTIDTQSDLQ
TVV3-NYCC37              ------------------------------------------------------------
TVV3-NYCE32              ------------------------------------------------------------
TVV3-UR1                 GVSEAKETQNLAITQSGV-----------------------------SNEKITDTQSDLQ
TVV3-NYCF20              ------------------------------------------------------------
TVV3-OC3                 GVSEATETQNLAVTQSSV-----------------------------SNEKTIDTQSDLQ
TVV3-OC5                 GVSEATETQNLAITQSRV-----------------------------SNEKITDTQSDLQ
TVV3-NYCD15              GVSEATETQNLAVTQSGV-----------------------------SNEKTIDTQSDLQ
TVV3-SD2-11591*          GVSEATETQNLAVTQSSV-----------------------------SKEKTIDTQSDLQ
TVV4-NYCD15              GPPDPGETTRKQTIDSSV-----------------------------STNNSTNEHISIP
TVV4-OC3                 GPPDPGEGTRKQTTDSPH-----------------------------SANPSTKEHTPAP
TVV4-OC5                 GPPDPGEGTKQQTTNSSL-----------------------------SANDFTKEHTPAT
TVV4-OC4                 GPPDPGDGTRQQTIPSSP-----------------------------KTDDHTKEPVSAP
TVV4-NYCE32              ------------------------------------------------------------
TVV5-NYCA04              LTQEETHNVTEKKEK----LINDKIINDDKTHDALKDLERQLKTEQAQKDTIHSQLTSFL
TVV5-SD2-11591*          ------------------------------------------------------------
TVV5-NYCC37              FMQEKVNNIVVNNENTSPEIKINKIVDNEKTSQEFAKLKEELNEAKKHEQTVHSHLTSFL
TVV5-NYCE32              VMQEKVNDIVVNNEKASQEIKNNKIVDNEETSQEFEKIKEELKKEKTRENAVHSHLTSFL
TVV5-NYCD15              IKEEMKNNKAITIEKVSPELTDKKITDNEEASKEFENIKEQLKKEKAKEDTVHSHLTSFL
TVV5-NYCG31              ------------------------------------------------------------
                                                                            

TVV1-BRIS/92/STDL/B7268  STPPGSD---------KQGGEKQQNSFNSFSNDFFFNFLRMATDTHISDSPGVSFIGKDG
TVV1-T5                  STLPGSD---------KQGGEKHENSFNSFSNDFFFNFLRMSMNTHISDSPGVSFIGKDG
TVV1-GOR/03/PNGIMR/69    STLPRSD---------KQGGEKHEISFNSFSNDFFFNFLRMSTSTHISDSPGVSFTGKDG
TVV1-NYCD15              STLPRSD---------KQGGEKHEISFNSFSNDFFFNFLRMSTNTHISDSPGVSFVGKDG
TVV1-IH2                 STLPRSD---------KQGGEKHEISFNSFSNDFFFNFLRMSTNTHISDSPGVSFVGKDG
TVV1-NYCA04              STLPGSD---------KQGGEKHEISFNSFSNDFFFNFLRMSAHTHISDSPGVSFVGKDG
TVV1-UH9                 STLPGSD---------KQGGEKHENSFNSFSNDFFFNFLRISAQTHISDSPGVSFIGKDG
TVV1-OC4                 STLPGSD---------KQGGEKHENSFNSFSNDFFFNFLRMSAQTHISDNPGVSFIGKDG
TVV1-OC3                 STLPGSD---------KQGGEKHENSFNSFSYDFFFNFLRMSAHTHISDSPGVSFVGKDG
TVV1-NYCE32              STLPGSD---------KQGGEKHENSFNSFSNDFFFNFLRMATHTHISDSPGVSFIGKDG
TVV1-NYCC37              STLPRSD---------KQGGEKQQNSFNSFSNDFFFNFLRTSTNTHISDSPGVTFVGKDG
TVV1-NYCG31              STLPRSD---------KQGGEKHENSFNSFSNDFFFNFLRMSTQTHISDSPGVSFIGKDG
TVV1-T1                  STLPRSD---------KQGGEKHENSFNSFSNDFFFNFLRMSTNTHISDSPGVSFVAKDG
TVV1-C344                STLPRSD---------KQGGEKHENSFNSFSNDFFFNFLRMSTNTHISDSPGVSFVAKDG
TVV1-NYCF20              STLPGSD---------KQGGEKHENSFNYFSNDFFFNFLRTSTSTHISDSPGVSFVSKDG
TVV1-G3(UU)              STLPGSD---------KQGGENHENSFNSFSNDFFFNFLRTSTSTHISDSPGVSFVSKDG
TVV1-SD2-11591*          STLPGSD---------KQGGENHKNSFNSFSNDFFFNFLRTSTSTHISDSPGVSFVSKDG
TVV1-UR1                 STLPGSD---------KQGGENHENSFNSFSNDFFFNFLRTSTSTHISDSPGVSFVSKDG
TVV1-OC5                 STLPGSD---------KQGGENHENSFNSFSNDFFFNFLRTSTSTHISDSPGVSFVLKDG
TVV2-G3(HMS)             TKILDEM---------SKKPCVNINEIRKMIRNFQPQII----QPRNGNRPANQPRTIDS
TVV2-G3(NYU)             ------------------------------------------------------------
TVV2-T016(HHUD)          TKILDEM---------SNKPCVNINEIRKMIKNFQPQII----QPRNGNRPGNQPRTIDS
TVV2-NYCD15              TKILDEM---------SKKPCVNINEIRKMIRNFQPQII----QPRNGNRPAAQPRTVDS
TVV2-UR1                 TKILDEM---------SKKPCVNINEIRKMIRNFQPQII----QPRNGNRPANQPRTVDS
TVV2-OC3                 TKILDEM---------SKKPCVNINEIRKVIRNFQPQII----QPRNGNRPGAQPRTVNS
TVV2-GOR/03/PNGIMR/69    TKVLDAM---------SKKPCVNINEIRKMIRNFQPQFI----QLRNGNRPNVQPRTVDS
TVV2-NYCC37              -----------------------------MIRNFQPQFI----QLRNGNRPNVQPRTIDS
TVV2-T1                  TKVLDEM---------SKKPCVNINEIRKMIRNFQPQFI----QPRNGNRPNAQPRTVDS
TVV2-OC5                 TKILDEM---------SKKPCANINEIRKMIRNFQPQFI----QLRNGNRPNAQPRTVDS
TVV2-B7RC2               TKVLDAM---------SEKPCVNINEIRKMIRNFQPQFI----QPRNGNRPNAQPRTVDS
TVV2-C76                 TKVLDEL---------SKLPCRNINEFRKMIRNFQPHFI----QRRYGYRRNPLPRREDN
TVV2-C351                TMVLDDM---------SKNPFVNINEIRSVIRNFQRQMI----LPRTGIRPDAQPRTVDS
TVV3-G3(HMS)             TLKKQSQ------------PVSRSTDFNTLYNFFY-SLDVPASTDRVGHAIQRNAAVNDT
TVV3-G3(NYU)             ------------------------------------------------------------
TVV3-JH32A4              TLKKQLQ------------PLYRSTDFNTLYNFFY-GLDVPASTDRVGHAIQRNTSVNDT
TVV3-NYCA04              TLKKQLQ------------PVSRSTDFNTLYNFFY-SLDVPASTDRVGHAIQRNTAVNDT
TVV3-NYCG31              ------------------------------------------------------------
TVV3-B7RC2               TLKKQSQ------------PVSRSTDFETLYNYFY-GLDVSPSTDRIGNAITRNTPVTDT
TVV3-NYCC37              ------------------------------------------------------------
TVV3-NYCE32              ------------------------------------------------------------
TVV3-UR1                 TLKKQLQ------------PVSRSTDFETLYNYFY-GLQVPASTDRIGNAIQRNIPVNDT
TVV3-NYCF20              ------------------------------------------------------------
TVV3-OC3                 TLKKQLQ------------PVTRSTDFETLYNYFY-ALNVSPSTDRIGNAITRNTPVNDT
TVV3-OC5                 TLKKQSQ------------PVSRSTDFETLYNYFY-GLDVSPSTDRIGNAITRNTPVTDT
TVV3-NYCD15              TLKKQLQ------------PVSRSTDFETLYNYFY-GLDFSPSTDRIGNAIARNTPVTNT
TVV3-SD2-11591*          TLKKQLQ------------PVTRSTDFDTLYNYFY-GLDVSPSTDRIGNAITRNTPVTDT
TVV4-NYCD15              TSQPNTTTPVTDLPGSAEGPRTHSTDFQTLYEYFY-SYPVPASQTRTGGAITRNGPVNDN
TVV4-OC3                 TIQPDTPTPITDHSDSEEGPRTHSTDFQTLYEYFY-SYPVPASQTRTGGAIARAGPVNDN
TVV4-OC5                 TIQKDTTIPNTDLPSSEEGPRTHSTDFQTLYEYFY-SYPVPASQTRTGGAITRNGPVNDN
TVV4-OC4                 TTQQNVTTSDKELPDSAEGPRTHSTDFQTLYEYFY-SYPVPASQTRTGGAIARNGPVNDN
TVV4-NYCE32              ------------------------------------------------------------
TVV5-NYCA04              AMIAEQR---------SSTTTDLINYFNTLEDDMF-TVT---LKSSRPAIQAPNTGTLSN
TVV5-SD2-11591*          ------------------------------------------------------------
TVV5-NYCC37              AMIAEQR---------SSSAEDLINYFNTLEDNMF-TVT---TKASRPAVPAQNIGTLNN
TVV5-NYCE32              AMIAEQR---------SSSAEDLINYFNTLEDNTF-TIT---TKSSRPAVPAQNTGTLNN
TVV5-NYCD15              AMIAEQR---------SSSAEDLINYFNTLEDNAF-TVT---LKSSRPAIPAQNTGTLNS
TVV5-NYCG31              ------------------------------------------------------------
                                                                            

TVV1-BRIS/92/STDL/B7268  TPYSS-VTIPSAVGRLTHEVVASAVQLNVTTNNTLEVDYGFGQDVSR---STGTIPIPIF
TVV1-T5                  APYSS-VTIQSAVGRLTHNVVASAVQLNVTADNVLEVDYGFGQDVSR---ATGTIPIPIF
TVV1-GOR/03/PNGIMR/69    IPYTS-ATITSAVSRLTHNVVAAAAQLNITADNVLEVDYGFGQDVSR---STGTIPIPIF
TVV1-NYCD15              TPYTS-ATITSAVSRLTHNIVAAAAQLNITADNVLEVDYGFGQDVSR---STGTITIPIF
TVV1-IH2                 TPYSS-ATIPSAVSRLTHNVVAAAAQLNITSDNVLEVDYGFGQDVSR---STGTITIPIF
TVV1-NYCA04              TPYSA-ATITSAVGRLTHEVSASAVQLNISTNNTLEVDYGFGQDVSR---SSGTITIPIF
TVV1-UH9                 TPYSS-TTIPSAVGRLTHNVVASAVQLNVTADNVLEVDYGFGQDVSR---STGTITIPIF
TVV1-OC4                 TPYSS-ATIPSAVGRLTHNVVASAVQLNVTADNVLEVDYGFGQDVSR---STGTITIPIF
TVV1-OC3                 TPYST-ATIQSAVGRLTHNVIASAVQLNVTADNVLEVDYGFGQDVSR---SAGTITIPIF
TVV1-NYCE32              APYSA-ATITSAVGRLTHNVVSSAVQLNVTADNTLEVDYGFGQDVSR---STGTITIPIF
TVV1-NYCC37              TPYSS-ATIPSAVCRLTHNVVSSAAQLNITADNVLEVDYGFGQDVSR---TTGTIPIPIF
TVV1-NYCG31              TPYSS-ATIPSAVCRLTHNVVASAAQLNITADNVLEVDYGFGQDVSR---TTGTIPIPIF
TVV1-T1                  TPYSS-LTIPSGVGRLTHNVVASAVQLNITASNTLEVDYGFGQDVSR---TTGTIPIPIF
TVV1-C344                TPYSS-LTIPSGVGRLTHNVVASAVQLNITGSNTLEVDYGFGQDVSR---TTGTISIPIF
TVV1-NYCF20              TPYTS-ATIQSAVGRLTHNVVASAVQLNITANNTLEVDYGFGQDVSR---ATGTITIPIF
TVV1-G3(UU)              TPYTS-ATIQSAVGRLTHNVVASAVQLNITANNTLEVDYGFGQDVSR---ATGTITIPVF
TVV1-SD2-11591*          TPYTS-ATIQSAVGRLTHNVVASAVQLNITANNTLEVDYGFGQDVSR---ATGTITIPIF
TVV1-UR1                 TPYTS-ATIQSAVGRLTHNVVASAVQLNITANNTLEVDYGFGQDVSR---ATGTITIPIF
TVV1-OC5                 TPYTS-ATIQSAVGRLTHNVVASAVQLNITANNTLEVDYGFGQDVSR---ATGTITIPVF
TVV2-G3(HMS)             FEWVV--RIQSTVNTQL------LGATNTIPEQTLNLDISFTDDSTTITPASIPGSISML
TVV2-G3(NYU)             ------------------------------------------------------------
TVV2-T016(HHUD)          YEWVV--RIQSTVNTQL------LGATNTIPEQTLNLDISFTDDSTTITPASIPGSISML
TVV2-NYCD15              FEWVV--RIQSTVNTQL------LGATNTIPEQILNLDISFTDDSTTITPASIPGSISML
TVV2-UR1                 FEWVV--RIQSTVNTQL------LGATNTIPEQTLNLDISFTDDSTTITPASIPGSISML
TVV2-OC3                 FEWVV--RIQSTVNTQL------LGATNTIPEQTLNLDISFTDDSTTITPASIPGSISML
TVV2-GOR/03/PNGIMR/69    FEWVV--RIQSTVDTQL------LGATNTVPQQTLNLDISFTDDSTTITPSSTPGSISML
TVV2-NYCC37              FEWVV--RIQSTIDTQL------LGATNTVPQQTLNLDISFTDDSTTITPASIPGSISML
TVV2-T1                  FEWVV--RIQSTVETQL------LGATNTVPQQTLNLDISFTDDSTTITPASIPGSISML
TVV2-OC5                 FEWVV--RIQSTVETQL------LGATNTVPQQTLNLDISFTDDSTTITPASIPGSISML
TVV2-B7RC2               FEWVV--RIQSTVDTQL------FGATNTVPQQILNLDISFTDDSTTITPASIPGSISML
TVV2-C76                 FLWVVRNRIQSSVETQF------LAATNSVPQQSLNLDISLTDESTSITPGSILGSIKML
TVV2-C351                FEGVV-NRIQCTVETQL------VGATYTVLQETQNHDKSFTEDSTTITPASIPPSISLL
TVV3-G3(HMS)             NEVVSFPLTATVSHTFS---------NTPVPANIQPLQVSIADDSVNYELDESGTLCPTL
TVV3-G3(NYU)             --------------------------------------VSIADDSVNYELDESGTLCPTL
TVV3-JH32A4              NEVVSFPLTATVSHTFS---------NTPVPANIQPLQISVADDSVNYELDESGTLCPTL
TVV3-NYCA04              NEVVSFPLTATVSHTFS---------NTPVPANIQPLQISIADDSVNYELDESGTLCPTL
TVV3-NYCG31              ------------------------------------------------------------
TVV3-B7RC2               NEVVSFPLTASVSHTFS---------NTPVPAHIQPLQISVADDCXNYELDESGTLCPAL
TVV3-NYCC37              ------------------------------------------------------------
TVV3-NYCE32              ------------------------------------------------------------
TVV3-UR1                 NEVVSFPLTASVSHTFS---------NTPVPAHIQPLQISVADDCINYELDESGTLCPAL
TVV3-NYCF20              ------------------------------------------------------------
TVV3-OC3                 NEVVSFPLTASVSHTFS---------NTPVPAHIQPLQISIADDCVNYELDESGTLCPAL
TVV3-OC5                 NEVVSFPLTASVSHTFS---------NSPVPAHIQPLQISIADDCINYELDESGTLCPAL
TVV3-NYCD15              NEVVSFPLTASVSHTFS---------NTPVPAHIQPLQISIADDCINYELDESGTLCPAL
TVV3-SD2-11591*          NEVVSFPLTASVSHTFS---------NTPVPAHIQPLQISIADDCVNYELDESGTLCPAL
TVV4-NYCD15              NEVVSFTTETALVTSLT---------PKHIDANIQPLQISIADDCVNYSYEYSGQTCPIF
TVV4-OC3                 NEVVSFTTETALVTSLT---------PKHIDANIQPLQISIADDCVNYSCQYSGQTCPIF
TVV4-OC5                 NEVVSFTTETALVTSLT---------PRHIDTNIQPLQISIADDCVNYSCQYSGQTCPIF
TVV4-OC4                 NEVVSFTTETQLVTSLT---------PRHIDANIQPLQISIADDCVNYSCEYSGQTCPVF
TVV4-NYCE32              ------------------------------------------------------------
TVV5-NYCA04              NNLVA--RTTLKIQSLV------NAPLPANDSRDIEIDVSFASDTRTFVPSDGSGSMPIF
TVV5-SD2-11591*          ------------------------------------------------------------
TVV5-NYCC37              NNLVA--RTALTIQSLV------NAPLPANESKNIEIDISFAADTHTYVPCDASHSMPIF
TVV5-NYCE32              NNLVA--RTLLTIQSLV------NAPLPANESKNIEIDISFAADTHTYVPSDASHSMPIF
TVV5-NYCD15              NNLVA--RTLLSIQSLV------NAPVPVNQSKNIEIDISFAADTHTYIPSDGTHSMPIF
TVV5-NYCG31              ------------------------------------------------------------
                                                                            

TVV1-BRIS/92/STDL/B7268  DGEKYKETARALGAIFSKKGYSVDVTSQTVQETLKNSDLTIATVAA---GYYTALAARHE
TVV1-T5                  DGEKYKETARALAMIFSKKGMSVDVTSQTVQETLKNSDLTIATVAA---GYYTALAARHE
TVV1-GOR/03/PNGIMR/69    DGEKYKETARALAAIFNKKGMAVDVTSQTVQETLKNSDLTIATVAA---GYYTALAARHE
TVV1-NYCD15              DGEKYKETARALAAIFSKKGSAVDVTSQTIQETLKNSDLTIATVAA---GYYTALAARHE
TVV1-IH2                 DGEKYKETARALAAIFSKKGSAVDVTSQTVQETLKNSDLTIATVAA---GYYTALAARHE
TVV1-NYCA04              DGEKYKETARALAAIFSKKGMAVDVTSQTVQETLKNSDLTIATVAA---GYYTALAARHE
TVV1-UH9                 DGEKYKETARALATIFSKKGMAVDVTSQTVQETLKNSDLTIATVAA---GYYTALAARHE
TVV1-OC4                 DGEKYKETARALAAIFNKKGMAVDVTSQTVQETLKNSDLTIATVAA---GYYTALAARHE
TVV1-OC3                 DGEKYKETARALAAIFSKKGMAVDVTSQTVQETLKNSDLTIATVAA---GYYTALAARHE
TVV1-NYCE32              DGEKYKETARALAAIFNKKGMAVDVTSQTVQETLKNSDLTIATVAA---GYYTALAARHE
TVV1-NYCC37              DGEKYKETARALAAIFNKKGMAVDVTSQTVQETLKNSDLTIATVAA---GYYTALAARHE
TVV1-NYCG31              DGEKYKETARALAQIFNKRGSAVDVTSQTVQETLKNSNLTIATVAA---GYYSALAARHE
TVV1-T1                  DGEKYKETARALAAIFSKKGMSVDVTSQTVQETLKNSDLTIATVAA---GYYTALAARHE
TVV1-C344                DGEKYKETARALAAIFSKKGMSVDVTSQTVQETLKNSDLTIATVAA---GYYTALAARLE
TVV1-NYCF20              DGEKYKEVARALSLVFTKKGMALDVTSQTVQDTLKNSDLTIATVAA---GYYTALAARHE
TVV1-G3(UU)              DGEKYKEVARALSLVFSKKGMALDITSQTVQDTLKNSDLTIATVAA---GYYTALAARHE
TVV1-SD2-11591*          DGEKYKEVARALSLVFSKKGMALDVTSQTVQDTLKNSDLTIATVAA---GYYTALAARHE
TVV1-UR1                 DGEKYKEVARALSLVFSKKGMALDVTSQTVQDTLMNSDLTIATVAA---GYYTALAARHE
TVV1-OC5                 DGEKYKEVARALSLIFSKKGTAIDTTSQTIQDTLKNSDLTIATVAA---GYYTALAARHE
TVV2-G3(HMS)             DNSRHIPAIQSMIQNFKARYLG------NLQDTAQLNSPQYPQLLAYLFGQLIAIKDRLD
TVV2-G3(NYU)             ------------------------------------------------------------
TVV2-T016(HHUD)          DNSRHIPAIQSMIQNFKARYLG------NLQDTAQLNSPQYPQLLAYLFGQLIAIKDRLD
TVV2-NYCD15              DNSRHIPAIQSMIQNFKARYLG------NLQDTAQLNSPQYPQLLAYLFGQLIAIKDRLD
TVV2-UR1                 DNSRHIPAIQSMIQNFKARYLG------NLQDTAQLNSPQYPQLLAYLFGQLIAIKDRLD
TVV2-OC3                 DNSRHIPAIQSMIQNFKARYLG------NLQDTAQLNSPQYPQLLAYLFGQLIAIKDRLD
TVV2-GOR/03/PNGIMR/69    DNSRHIPAIQSMIQNFKARYLG------SLQDTAQLNSPQYPQLLAYLFGQLIAIKDRLD
TVV2-NYCC37              DNSRHIPAIQSMIQNFKARYLG------SLQDTAQLNSPQYPQLLAYLFGQLIAIKDRLD
TVV2-T1                  DNSRHIPAIQSMIQNFKARYLG------SLQDTAQLQSPQYPQLLAYLFGQLIAIKDRLD
TVV2-OC5                 DNSRHIPAIQSMIQNFKARYLG------SLQDAAQLNSPQYPQLLAYLFGQLIAIKDRLD
TVV2-B7RC2               DNSRHIPAIQSMIQNFKARHLG------SLQDTAQLNSPQYPQLLAYLFGQLIAIKDRLQ
TVV2-C76                 ENSHHFPAFKSMIQIFNARYGG------SFQDSAHLQSPQYPQLLAYLFGQLIAIKDRVD
TVV2-C351                DKSRHNRSILRIIQNFKANYLG------YLLDTPQLQTPQYPQLLAYLFGQLIAIWDRLD
TVV3-G3(HMS)             DSSVHVQRATSLASALKVKLTG------EIMHSDSVRPVQTPQLISYLFGVLLGVKDRVN
TVV3-G3(NYU)             DSSVHVQRATSLASALKVKLTG------EIMHSDSARPVQTPQLISYLFGVLLGVKDRVN
TVV3-JH32A4              DSSVHVQRATSLASALKVKLTG------EIMHSDSVRPVQTPQLIAYLFGVLLGVKDRVN
TVV3-NYCA04              DSSVHVQRATSLASSLKVKLTG------EIMHSDSVRPAQTPQLLAYLFGVLLGVKDRVN
TVV3-NYCG31              ------------------------------------------------------------
TVV3-B7RC2               DSSVHVQRATSLASALKVKLTG------EIMHSSSVRPIQTPQLIAYLYGVLLAVKDRIN
TVV3-NYCC37              ------------------------------------------------------------
TVV3-NYCE32              ------------------------------------------------------------
TVV3-UR1                 DSSVHVQRATSLASALKVKLTG------EVMHSASVRPIQTPQLIAYLYGVLLAVQDRIN
TVV3-NYCF20              ------------------------------------------------------------
TVV3-OC3                 DSSVHVQRATSLASALKVKLTG------EVMHSASVRPIQTPQLIAYLYGVLLAVQDRLN
TVV3-OC5                 DSSVHVQRATSLASALKVKLTG------EIMHSSSVRPIQTPQLIAYLYGVLLAVKDRIN
TVV3-NYCD15              DSSVHVQRATSLASALKVKLTG------EIMHSSSVRPIQTPQLIAYLYGVLLGVKDRIN
TVV3-SD2-11591*          DSXVHVQXATSLASALKVKLTG------EIMHSSSVRPIQTPQLIAYLYGILLGVKDRVN
TVV4-NYCD15              DGSQHVQSATALASSMKARLMC------EVTQSLSARPVQQPQLIAYLYGALLALGDRLN
TVV4-OC3                 DGSQHVQSATALASSMKARLMC------EVTQSLSARPVQQPQLIAYLYGALLAFGDRLN
TVV4-OC5                 DGSQHVQSATALASSMKARLMC------EVTQSLSARPVQQPQIIAYLYGALLALGDRLN
TVV4-OC4                 DGSQHVQSATALASSMKARLMC------EVTQSLSARPVQQPQVIAYLYGALLAFGDRLN
TVV4-NYCE32              ------------------------------------------------------------
TVV5-NYCA04              ESANHIQKLIGFISQYKVRTYA------NYADPQAYKPAQTPHLLAYLHGLLIGYSDRRR
TVV5-SD2-11591*          ------------------------------------------------------------
TVV5-NYCC37              ESSNHVQKLIGFISQYKVRTYA------NYADPQAFKPTQTPHLLAYLHGLLLGYSDRRR
TVV5-NYCE32              ESSNHVQKLIGFISQYKVRTYA------NYADPQAFKPTQTPHLLAYLHGLLLGYSDRRR
TVV5-NYCD15              ESSNHVQKLIGFISQYKVRTYA------NYADPQAYKPTQTPHLLAYLHGLLLGYSDRRR
TVV5-NYCG31              ------------------------------------------------------------
                                                                            

TVV1-BRIS/92/STDL/B7268  LTKQVSMAAHTIPFVTALSDTFTAAQ-----NAQRSSHVISSCLRCPASGTAQLDITIGT
TVV1-T5                  LTKAVSVAAHTIPFATALSDTFTAAP-----NAQRSSHVISSCLRCPASGNIQHDIGIGS
TVV1-GOR/03/PNGIMR/69    LTKEASAAPHAIPFVTALSDTISAAQ-----NAQRSSHVISSCLRCPGSNNAQRDVGIGT
TVV1-NYCD15              LTKEVSNAPHSIPFVTALSDTISAVQ-----GAQRSSHVISSCLRCPASNNAQHDVAIGT
TVV1-IH2                 LTKEVSLAQHTIPFVTALSDTFTAAR-----GAQRSSHVISSCLRCPASNNAQRDVAIGT
TVV1-NYCA04              LTKQVSVAAHTIPFVTALSDTFTAAQ-----DAQRTSHIISSCLRCPHSNNVQRDIGIGT
TVV1-UH9                 LTKQVSVASHTIPFVTALSDTLSAAQ-----GAQRSSHVISSCLRCPHSNNVQHDVGIGT
TVV1-OC4                 LTKQVSVAAHSIPFVTAISDTLAAAQ-----DAQRSSHVISSCLRCPHCNNAQHDIGIGT
TVV1-OC3                 LTKEVSMAAHTIPFVTALSDTFSAAP-----DAQRSSHVISSCLRCPHSNNIQHDIGIGT
TVV1-NYCE32              LTKQVSLAAHTIPFATALSDTFTAAA-----DAQRSSHVISSCLRCPHSNNVQRDIVIGT
TVV1-NYCC37              LTKAVSIPAHTIPYVTALSDTMAAAQ-----GAQRSSHVISSCLRCPNSQNIPRNIQVGT
TVV1-NYCG31              LTKAVSIAAHTIPYVTALSDTFVAAQ-----NAQRSSHVISSCLRCPNSQNGQRDIGIGT
TVV1-T1                  LTKDVSEAAHTIPFVTALSDTFSAAL-----NAQRTSHVISSCLRCPNSRNAQRDIVIGT
TVV1-C344                LTKDVSEAAHTIPFVTALSDTFSAAL-----NAQRTRDVISSCLRCPNSRNAQRDIVIGT
TVV1-NYCF20              LTKEASVAAHRIPFVTALSDTFTAAG-----NAQRSSHVISSCLRCPASNNAQRQVTVGT
TVV1-G3(UU)              LTKEVSVAAHRIPFVTALSDTFTAAG-----NAQRSSHIISSCLRCPASNNAQRQVTVGT
TVV1-SD2-11591*          LTKEASVAAHRIPFVTALSDTFTAAD-----NAQRSSHVISSCLRCPASNNAQRQVTVGT
TVV1-UR1                 LTKEASVAAHRIPFVTALSDTFTAAD-----NAQRSSHVISSCLRCPASNNAQRQVTVGT
TVV1-OC5                 LTKAESTAAHRIPFATALSDTFSAAG-----DALRSSHVISSCLRCPASNNAQRQVTVGT
TVV2-G3(HMS)             LFR----PSNPLSFADALFGFTLAQQAHPRYDDHRHAKACTGPLVIPAATNADCGPCGFV
TVV2-G3(NYU)             ------------------------------------------------------------
TVV2-T016(HHUD)          LFR----PSNPLSFADALFGFTLAQQARPRYDDHRHAKACTGPLVIPAATNADCGPCGFV
TVV2-NYCD15              LFR----PSNPLSFADALFGFTLAQHAHPRYDDHRHAKACTGPLVIPAATNADCGPCGYV
TVV2-UR1                 LFR----PSNPLSFADALFGFTLAQHAHPRYDDHRHAKACTGPIVIPAATNADCGPCGFV
TVV2-OC3                 LFR----PSNPLSFADALFGFTLAQNARPRYDDHIHAKACTGPIVIPAATNADCGPCGFV
TVV2-GOR/03/PNGIMR/69    LFK----PSNPLSFADALFGFTLAQHANPRYDDHRHSKASRGPLVIPAATNADCGPCGFV
TVV2-NYCC37              LFK----PSNPLSFADALFGFTLAQNAHPRYDDHRHSKANTGPIVIPAATNADCGPCGFV
TVV2-T1                  LFR----PSNPLSLADALFGFTLAQNARPRYDDHRHAKACQGPLVIPAATNSDCGPCGFV
TVV2-OC5                 LFK----PSNPLSLADAIFGFTLAQHAHPRYDDHRHAKACTGPLVIPAATNSDCGPCGFV
TVV2-B7RC2               LFK----PSNPLSFADAIFGFTLAQQARPRYDDHRHAKACTGPLVIPAATNADCGPCGFV
TVV2-C76                 LFR----PSNPLSLADALFGFTLAQNARPRFDDHSYAKACQEPLVIPAASNSDCGACGFG
TVV2-C351                LLR----PSCPLSLADALNGFTLAQYARPRYDDHRHAWACQGPLVIPAASNSDCGPCGFV
TVV3-G3(HMS)             IHR-----NQPTNLWRSLCAPGRAAQAKPFFDEFPNNKFRTGALLAPPLPDTGFGPFPAE
TVV3-G3(NYU)             IHR-----NQPTNLWRSLCAPGRAAQAKPFFDEFPNNKFRTGALLAPPLPDTGFGPFPAE
TVV3-JH32A4              IHR-----NQPTNLWRSLCSPGRAAQAKPFFDEFPNNKFRTGALLAPPLPDAGFGPFPAE
TVV3-NYCA04              IHR-----NQPTNLWRSLCAPGRAAQAKPFFDEFANNKFRTGALLPPPLPDTGFGPFPAE
TVV3-NYCG31              ------------------------------------------------------------
TVV3-B7RC2               IHR-----NQPTNLWRSLCAAGRAAQTKPFFDEIPNNKFRPGALLAPPLPDAGFGPFPAE
TVV3-NYCC37              ----------------------------------------PGALLAPPLPEAGFGPFPAE
TVV3-NYCE32              ------------------------------------------------------------
TVV3-UR1                 IHR-----NQPTNLWRSLCAPGRAAQAKPFFDEFANNKFRAGPLLAPPLPDAGFGPFPAE
TVV3-NYCF20              --------------------------AKPFFDEIPNNKFRTGALLAPPLPDAGFGPFPAE
TVV3-OC3                 IHR-----NQHTNLWRSLCAAGRAAQAKPFFDEIPNNKFRTGALLAPPLPDAGFGPFPAE
TVV3-OC5                 IHR-----NQPTNLWRSLCAAGRAAQAKPFFDEIPNNKFRPGALVAPPLPEAGFGPFPAE
TVV3-NYCD15              IHR-----NQPTNLWRSLCASGRAAQTKPFFDEIPDNKFRPGALLAPPLPDAGFGPFPAE
TVV3-SD2-11591*          IHR-----NQPTNLWRCLCAAGRAAQAKPFFDEIPNNKFRPGALLAPPLPDAGFGPFPAE
TVV4-NYCD15              LHY-----GNKVNLWNALLGHNLQRGAPINGETFAHHLLTDGPLAPPILPAAGLGPFAST
TVV4-OC3                 IHY-----GNKVNLWNALLGHNLQRGTPINGDNFNHHLLIDGPLAPPILPAAGLGPFPST
TVV4-OC5                 IHY-----GNKVNLWNALLGHNLQRGAPINGENFNHHLLIDGPLAPPILPAAGLGPFPST
TVV4-OC4                 LHY-----GNKVNLWNALLGHNLQRATPVNGDAFNHHLLIDGALAPPILPAAGLGPFPST
TVV4-NYCE32              ------------------------------------------------------------
TVV5-NYCA04              LSP----VNNKPNIMRELFMIGQNDATHMTHDNMANAMFTKGPLVAPPLANSHIGPFAYT
TVV5-SD2-11591*          ------------------------------------------------------------
TVV5-NYCC37              LAP----VNNKPNIMRELFMIGQNGDTHMVHDNMARALFTKGPLLPPPLANAHVGPFPYT
TVV5-NYCE32              LAP----VNNKPNIMRELFMIGQNADAHMVHDNMARALFTKGPLLPPPLANAHIGPFPYT
TVV5-NYCD15              LAP----VNNKPNIMRELFMIGQNAETHMTHDNMARAIFTKGPLVAPPLANSHIGPFPYT
TVV5-NYCG31              ------------------------------------------------------------
                                                                            

TVV1-BRIS/92/STDL/B7268  RMWTNVSVESLSPQNMVVPNPNDVSFFIPNKALPPPWWCAIWLLNAFLHSFVA------P
TVV1-T5                  TIWTNVIVESLSPQNMAVPNPDDISFFIPNKALPSSWWCAIWLLNAFLHSFVA------P
TVV1-GOR/03/PNGIMR/69    NMWTNVSVESLSAQNMAVPNPNDVSFFIPNKALPPSWWCAVWLLNAFLHSFVA------P
TVV1-NYCD15              NMWTNVSIESLSAQNMTVPNPNDVSFFIPNKALPSSWWCAIWLLNAFLHSFVA------P
TVV1-IH2                 NMWTNVFIESLSAQNMVVPNANDVSFFIPNKSLPPSWWCAIWLLNAFLHSFVA------P
TVV1-NYCA04              DMWSNVSVESLSPQNMAVPNPNDISFFIPNKALPPSWWCAIWLLNAFIHSFVA------P
TVV1-UH9                 DMWNNVSVESLSPQNMAVPNPNDVSFFIPNKALPPPWWCAIWLLNAFIHSFVA------P
TVV1-OC4                 NMWNNVSVESLSPQNMAVPNPNDISFFIPNKALPPPWWCAIWLLNAFIHSFVA------P
TVV1-OC3                 DIWNNVSVESLSPQNMAVPNPNDVSFFIPNKALPSSWWCAIWLLNAFIHSFVA------P
TVV1-NYCE32              NLWNNIIVESLTPQNMTVPNPNDISFFIPNKALPQSWWCAIWLLNAFIHSFVA------P
TVV1-NYCC37              NMWTNVSVESLSSQNMVVPNPNDISFFIPNKALPPSWWCAIWLLNSFLHSFIA------P
TVV1-NYCG31              IMWNNVYVESLSAQNMVVPNPNDISFFIPNKALPSSWWCAIWLLNAFLHSFIA------P
TVV1-T1                  VLWNNVFVESLSEHNMAVPNPNDISFFIPNKALSSSWWCAIWLLNAFLHSFIA------P
TVV1-C344                VLWNNVFVESLSEHNMAVPNPNDISFFIRNNALTSSWWCAIWLLNAFLHRLIA------P
TVV1-NYCF20              NMWTNISVENLAAQGTAIPNPNDVSFFIPNKTLPSSWWCAIWLLNAFLHSFVA------Q
TVV1-G3(UU)              NMWTNISVENLAAQGTAVPNPNDVSFFIPNKALPTSWWCAIWLLNAFLHSFVA------Q
TVV1-SD2-11591*          NMWTNVSVENLAAQGTAIPNPNDVSFFIPNKTLPSSWWCAIWLLNAFLHSFVA------Q
TVV1-UR1                 NMWTNVSVENLAVQGAAIPNPNDVSFFIPNKALPSSWWCAIWLLNAFLHSFVA------Q
TVV1-OC5                 NMWTNVSVENIAVQGLIIPNPNDVSFFIPNKSLPPSWWCAIWLLNAFLHSFIA------Q
TVV2-G3(HMS)             QINANQGLAL---------PLGACLFVNPETVNDQSFQDFLWLLFATHHRMPNQMQNNWP
TVV2-G3(NYU)             ------------------------------------------------------------
TVV2-T016(HHUD)          QINANQGLVL---------PLGACLFVNPETVNDQSFQDFLWLLFATHHRMPNQMQNNWP
TVV2-NYCD15              QINANQGLVL---------PLGACLFVNPETVNDQSFQDFLWLIFATHHRMPNQMQNDWP
TVV2-UR1                 QINANQGLTL---------PLGACLFVNPETVNDQSFQDFLWLIFATHHRMPNQMQNDWP
TVV2-OC3                 QINANQGLTL---------PLGACLFVNPDTVNDQSFQDFLWLIFATHHRMPNQMQNNWP
TVV2-GOR/03/PNGIMR/69    QINANQGLTL---------PLGACLFVNPDTVNDQSFQDFLWLMFATHHRMPNQMQNDLP
TVV2-NYCC37              QINANQSLTL---------PLGACLFVNPDTVNNQSFQDFLWLMFATHHRMPNQMQNDXP
TVV2-T1                  QINANQGLTL---------PLGACLFVNPETVNDQSFQDFLWLIFATHHRMPNQMQNNWP
TVV2-OC5                 QINANQALTL---------PLGACLFVNPETVNDQSFQDFLWLVFATHHRMPNQMQNNWP
TVV2-B7RC2               QINANQSLTL---------PLGACLFVNPETVNDQSFLDFLWLIFATHHRMPNQVQNNWP
TVV2-C76                 QINANQPLTL---------PLGAWFFVNPETVNYQSFRDFLWLSFATHQRMPNQMQNNWP
TVV2-C351                QIKANQGQTL---------PLGACHFVNPERVNDQSFQEFLWLIFATHHRMPNQMQNNWP
TVV3-G3(HMS)             GLNQNSKLDF---------RSKGYIFYKQRTYNPDDMNRAFWFLWAIYNRMPEDFQQSYP
TVV3-G3(NYU)             GLNQNSKLDF---------RSKGYIFYKQRTYNPDDMNRAFWFLWAIYNRMPEDFQQSYP
TVV3-JH32A4              GLNQNSKLDF---------RSKGYVFYKQRTYNPDEMNRAFWFLWAIYNRMPEDFQLSYP
TVV3-NYCA04              GLNQNSKLDF---------KSKGYIFYKQRTYNPDDMNRAFWFLWAIYNRMPEDFQQSYP
TVV3-NYCG31              ----------------------------------------FWFLWAIYNRMPEDFQQSYP
TVV3-B7RC2               GLNQNSKLDF---------KSKGYIFYKQRTYNPDDMNRAFWFIWAIYNRMPNDFQNSYP
TVV3-NYCC37              GLTQNSKLDF---------KSKGYIFYKQRTYNPDDMNRAFWFIWAVYNRMPDDFQNSFP
TVV3-NYCE32              ------------------------------------------------------------
TVV3-UR1                 GLNQNSKLDF---------KSKGYIFYKQRTYNPDDMNRAFWFLWAIYNRMPGEFQQYYQ
TVV3-NYCF20              GLNQNSKLDF---------KSKGYIFYKQRTYNPDDMNRAFWFIWAIYNRMPEDFQNSYP
TVV3-OC3                 GLNQNSKLDF---------KSKGYIFYKQRTYNPDDMNRAFWFIWAIYNRMPEDFQNSYP
TVV3-OC5                 GLNQNSKLDF---------KAKAYVFYKQRTYNPDDMNRAFWFIWAIYNRMPNDFQNSYP
TVV3-NYCD15              CLTQNSKLDF---------KSKGYIFYKQRTYNPDDMNRAFWFIWAIYNRMPDDFQNSYP
TVV3-SD2-11591*          GLNQNSKLDF---------KSKGYIFYKQRTYNPDDMNRAFWFIWAIYNRMPGDFQNSYP
TVV4-NYCD15              TLGPNTTVTF---------KARASIFIRPQTYDYALVDAAFWLIYAMYSRMPVAFRQAHS
TVV4-OC3                 TLGPNTTVTF---------KARASIFVRPQTYDYALVDAAFWLIYAMYSRMPVAFRQAHS
TVV4-OC5                 TLGPNTTVTF---------KARASIFVRPQTYDYALVDAAFWLIYAMYSRMPVAFRQSYS
TVV4-OC4                 TLGPNTTVTF---------KARASIFVRPQTYDYALVDAAFWLIYAMYSRMPVAFRQAYS
TVV4-NYCE32              ------------------------------------------------------------
TVV5-NYCA04              QITQNITATF---------DRGAHILLPHGMVTQQAIHHYMWLIWAMRERMPASFRNAFS
TVV5-SD2-11591*          ------------------------------------------------------------
TVV5-NYCC37              QITQGISASF---------DRGAHILLPHGMITQQAIHHYMWLIWAMRERMPVAFRNAFS
TVV5-NYCE32              QITQGISASF---------DRGAHILLPHGMITQQAIHHYMWLIWAMRERMPVAFRNAFS
TVV5-NYCD15              QITQNITASF---------DRGAHVLLPHGMVSQQAIHHYMWLIWAMRERMPIAFKNAFS
TVV5-NYCG31              ------------------------------------------------------------
                                                                            

TVV1-BRIS/92/STDL/B7268  THINIYITPGETYHLAP-----FTDADVYAAI----PILLAMSKASRPVPESVESMLYAY
TVV1-T5                  TRIHIFITQGETYHLAP-----FTDSDVYEAV----RFLLAMSKSSRPMPESVESMLYAY
TVV1-GOR/03/PNGIMR/69    THFHIFITPGETYHLAP-----FTDADVYEAI----PLLLAMSKSSRPVPESVESMLYAY
TVV1-NYCD15              THFHIFITPGETYHLAP-----FTDADVYEAI----PLLLAMSKSSRPVPESVESMLYAY
TVV1-IH2                 TRFHIFITPGETYHLAP-----FTDADVYEAI----PILLAMSKSSRPVPESVESMLYAY
TVV1-NYCA04              THIHIFIAPGETYHLAP-----FSSADVYEAI----PILLAMSKASRPVPESVESMLYAY
TVV1-UH9                 TRFHIFIAPGETYHLAP-----FTDADVYEAI----PIMLAMSKAARPVPESVESMLYAY
TVV1-OC4                 THIHIFITPGETYHLAP-----FTDADIYEAI----PIMLAMSKAARPVPESVESMLYAY
TVV1-OC3                 TRFHIFIAPGETYHLAP-----FTDADIYEAI----PIMLAMSKAARPVPESVESMLYAY
TVV1-NYCE32              TRFHIFITPGEVYHLAP-----FTDADIYEAI----PMMLAMSKSSRPVPESVESMLYAY
TVV1-NYCC37              TRIHIFITPGETYNLAP-----FSDADVYEAI----PLMLAMSKSSRPIPESVESMLYAY
TVV1-NYCG31              TRIHIFITPGETYHLAP-----FTDADVYEAV----PLLLAMSKSSRPIPESVESMLYAY
TVV1-T1                  TRIHIFITQGETYHLAP-----FTDSDVYEAV----RFLLAMSKSSRPMPESVESMLYAY
TVV1-C344                TRIHIFITQGETYHLPP-----FTDSDVYEAV----RFLLAMSKSSRPMPESVESMLYAY
TVV1-NYCF20              TRFHIFITPGETYNLAP-----FTDADVYEAI----PILLAMSKSSRPVPESVESMLYAY
TVV1-G3(UU)              TRFHIFITPGETYNLAP-----FTDADVYEAI----PYLLAMSKSSRPVPDSVESMLYAY
TVV1-SD2-11591*          TRFHIFITPGETYNLAP-----FTDADIYEAI----PVLLAMSKSSRPVPESVESMLYAY
TVV1-UR1                 TRFHIFITPGETYNLAP-----FTDADIYEAI----PVLLAMSKSSRPVPESVESMLYAY
TVV1-OC5                 TRIHIFITPGETYNLAP-----FTDADIYEAI----PILLGMSKTSRPVPESVESMLYAY
TVV2-G3(HMS)             FSLNIVSTCAAPGRQAPQA-GQLTEARVQLALDTGHRILLSMFNDD-------EETLRYY
TVV2-G3(NYU)             ------------------------------------------------------------
TVV2-T016(HHUD)          FSLNIVSTCAAPGRQAPQA-GELTEARVKLALDTGHRILLSMFNDD-------EETLRYY
TVV2-NYCD15              FALNIVSTCAAPGRQTPNA-GELTDARLKLALDTGHRILLSMFNDD-------EETLRYY
TVV2-UR1                 FALNIVSTCAAPGRQAPQA-GQFTEARVKLALDTGHRILLSMFNDD-------EEALRYY
TVV2-OC3                 FALNIVSTCAAPGRQVPQA-GQLTDARFHAALDTGHRILLSMFNDD-------EETLRYY
TVV2-GOR/03/PNGIMR/69    FSLNIVSTCAAPGRQTPQA-GQLTDARVRLALDTGHRILLSMFNDD-------EETLRYY
TVV2-NYCC37              FSLNIISTCAAPGRQVPQA-GQLTEARVKLALDTGHRILLSMFNDD-------EETLRYY
TVV2-T1                  FSLNIVSTCAAPGRQAPHA-GELTDERVRLALDTGHRILLSMFNDD-------EETLRYY
TVV2-OC5                 FALNIVSTCAAPGRQAPHA-GELTDERVRLALDTGHRILLAMFNDD-------EETLRYY
TVV2-B7RC2               FSLNIVSTCAAPGRQAPHA-GELTDDRFNRALDTGHRILLSMFNDD-------EETLRYY
TVV2-C76                 CSLNIVSTCAAPGRQAPHA-GELTDERVRLALDTGHRILLSMFNDD-------EETLRYY
TVV2-C351                FSLNIVSTCAAPDRQAPHA-GELTEERVRLARDTGHRILLSKKNDD-------EETLRYY
TVV3-G3(HMS)             LNITFCTSELPVQNPMPAA-DGISNEQCEKALLLLEKVVLEFFNND-------RKLAYYY
TVV3-G3(NYU)             LNITFCTSELPVQNPMPAA-DGISNEQCEKALLLLEKVVLEFFNND-------RKLAYYY
TVV3-JH32A4              LNITFCTSELPVQNPMPGA-DAISNEQCEKALLLLEKVVLEFFNND-------RKLAYYY
TVV3-NYCA04              LNITFCTSELPVQNPMPAA-DGISNEQCEKALLLLEKVMLELFNND-------RKLAYYY
TVV3-NYCG31              LNITFCTSELPVQNLMPGA-DGISAEQADKALLLLEKIILEFFNND-------RKLAYYY
TVV3-B7RC2               LNITFCTSELPVQSPMPAA-DGISAEQCDNALLLLDKIILEFFNND-------RKLAYYY
TVV3-NYCC37              LNITFCTSELPVQSPMPAA-DGISAEQCDKALLLLDKVILEFFNND-------RKLAYYY
TVV3-NYCE32              ------------------------------------------------------------
TVV3-UR1                 LNITFCTSELPVQNPIPNA-DGISNEQCEKALLLLEKIILELFNND-------RKLAYYY
TVV3-NYCF20              LNITFCTSELPVQSPMPVA-DGISAEQCDRALVLLDKIILEFFNND-------RKLAYYY
TVV3-OC3                 LNITFCTSELPVQSPMPAA-DGISAEQCDRALVLLDKVILEFFNND-------RKLAYYY
TVV3-OC5                 LNITFCTSELPVQSPMPTA-DGISAEQCDKALLLLDKIVLEFFNND-------RKLAYYY
TVV3-NYCD15              LNVTFLTSELPVQSPMPVA-DGISAEQCDKALLLLDKIILEFFNND-------RKLAYYY
TVV3-SD2-11591*          LNITFCTSELPVQNPMPNA-DGISAEXCDKALLLLDKIILELFNND-------RKLAYYY
TVV4-NYCD15              LNVDFFTVQPMAACVFPGQ-DGFTIPVIEQALGVLESMLVEMFNGD-------REIMYYY
TVV4-OC3                 LNIDFFTVQPMAACVFPGH-DGFTTPVIDQALGVLESMLVEMFNGD-------REIMYYY
TVV4-OC5                 LNIDFFTVQPMAACVFPGH-DGFTTPVIDQALGVLESMLVEMFNGD-------REIMYYY
TVV4-OC4                 LNVDFFTVQPMAACVFPGH-DGFTTPVIDQALGVLESMLVEMFNGD-------RQIMYYY
TVV4-NYCE32              ----------------------LSVDTIDKALGVLESILVEMFNGD-------RQIMYYY
TVV5-NYCA04              MNINFYGTDPANPLPFPDAQTTLSPEQYKEAISVGYHLLHYMFNGD-------DDLIDFY
TVV5-SD2-11591*          ------------------------------------------------------------
TVV5-NYCC37              MNINFYGTDPANSMPFPDGQTSVTPEQYKAAIAVGYHLLHYMFNGD-------DDLLDFY
TVV5-NYCE32              MNINFYGTDPANSMPFPDNQTAVTPEQYKAAIAVGYHLLHYMFNGD-------DDLLDFY
TVV5-NYCD15              MNINFYGTDPANSMAFPDGQTTISPEQYKQAMAAGYHLLHYMFNGD-------DDLLDFY
TVV5-NYCG31              ------------------------------------------------------------
                                                                            

TVV1-BRIS/92/STDL/B7268  ---GTQMIIQPHSLYTEGGLIRRMIFTVPHLPAHGYFVTNSEYSRYMN-IAVPNDPRSAK
TVV1-T5                  ---STQMIIQPHSLYTEGGLIRRMIFTVPHLPAHGYFVTNSEFSRYMN-IAVPDDPRSAK
TVV1-GOR/03/PNGIMR/69    ---GTQMIIQPHSLYTEGGLIRKMIFTVPHLPAHGYFVTNSEFSRYMN-IAVPNDPRSAK
TVV1-NYCD15              ---GTQMIIQPHSLYTEGGLIRKMIFTVPHLPAHGYFITNSEFSRYMN-IAVPNDPRTAK
TVV1-IH2                 ---GTQMIIQPHSLYTEGGLIRKMIFTVPHLPAHGYFVTNSEFSRYMN-IAVPNDPRSAK
TVV1-NYCA04              ---GTQMIIQPHSLYTEGGIIRKMIFTVPHLPAHGYFVTNSEYSRYMN-IAIPDNPRSAK
TVV1-UH9                 ---GTQMIIQPHSLYTEGGLIRRMIFTVPHLPAHGYFVTNSEYSRYMN-IAVPNDPRSAK
TVV1-OC4                 ---GTQMIIQPHSLYTEGGLIRKMIFTVPHLPAHGYFVTNSEYSRYMN-IAVPNDPRSAK
TVV1-OC3                 ---GTQMIIQPHSLYTEGGLIRKMIFTVPHLPAHGYFVTNSEYSRYMN-IAVPNDPRSAK
TVV1-NYCE32              ---GTQMIIQPHSLYTEGGLVRKMIFTVPHLPAHGYFVTNSEYSRYMN-IAIPDSPRSAK
TVV1-NYCC37              ---GTQMIIQPHSLYTEGGLIRKMIFTVPHLPAHGYFVTNTEFSRYMN-IAVPNDVRTAK
TVV1-NYCG31              ---GTQMVIQPHSLYTEGGLIRKMIFTVPHIPAHGYFVTNSEYSRYMN-VAVPNDPRSAK
TVV1-T1                  ---GTQMIIQPHSLYTEGGLIRRMIFTVPHLPAHGYFVTNSEFSRYMN-IAVPDDPRSAK
TVV1-C344                ---GTQMIIQPHSLYTEGGLIRRMIITVPHLPAHGYFVTNSEFSRYMN-IAVPDDGRSAK
TVV1-NYCF20              ---GTQMVIQPHSLYTEGGIIRRMIFTVPHLPAHGYFTANTEYSRYMN-IAVPNDPRTAK
TVV1-G3(UU)              ---GAQMVIQPHSLYTEGGIIRRMIFTVPHLPAHGYFVTNSEYSRYMN-IAVPNDPRTAK
TVV1-SD2-11591*          ---GTQMVIQPHSLYTEGGIIRKMIFTVPHLPAHGYFVTNAEYSRYMN-IAVPNDPRTAK
TVV1-UR1                 ---GTQMVIQPHSLYTEGGIIRKMIFTVPHLPAHGYFVTNAEYSRYMN-IAVPNDPRTAK
TVV1-OC5                 ---GAQMVIQPHSLYTEGGIVRRMIFTVPHLPAHGYFIANTEYSRYMN-IAVPNDPRTAK
TVV2-G3(HMS)             QRKGIETMFRPCCFYTEGGLLRKATRYVSMVPLSGLYYYNGAASYVVSPIHTDAHP----
TVV2-G3(NYU)             ------------------------------------------------------------
TVV2-T016(HHUD)          QRKGIETMFRPCCFYTEGGLLRKATRYVSMVPLSGLYYYNGAASYVVSPLHTDAHP----
TVV2-NYCD15              QRKGIETMFRPCCFYTEGGLLRKATRYVSMVPLSGLYYYNGASSYIVSPIHTDAHP----
TVV2-UR1                 QRKGIETMFRPCCFYTEGGLLRKATRYVSMVPLSGLYYYNGASSYVVSPIHTDAHP----
TVV2-OC3                 QRKGIETMFRPCCFYTEGGLLRKATRYVSMVPLSGLYYYNGASSYIVTPIHTDAHP----
TVV2-GOR/03/PNGIMR/69    QRKGIETMFRPCCFYTEGGLLRKATRYVSMVPLNGLYYYNGATSYVVTPIHTDAHP----
TVV2-NYCC37              QRKGIETMFRPCCFYTEGGLLRKATRYVSMVPLNGLYYYNGATSYVVTPIHTDAHP----
TVV2-T1                  QRKGIETMFRPCCFYTEGGLLRKATRYVSMVPLNGLYYYNGATSYVVSPIHTDAHP----
TVV2-OC5                 QRKGIETMFRPCCFYTEGGLLRKATRYVSMVPLNGLYYYNGATSYIVSPIHTDAHP----
TVV2-B7RC2               QRKGIETMFRPCCFYTEGGLLRKATRYVSMVPLNGLYYYNGATSYIVAPIHTDAHP----
TVV2-C76                 QRKGFETMFRPCWFYTEGGLLRKATRYVSGVPLNGLYYGDGATSYVVSPIHTDAHP----
TVV2-C351                QLKGIETMFRPCCLYTEGGLLRKATRYVSMVPLNGLYYYNGATSYVVSSIVTDAHP----
TVV3-G3(HMS)             IFKGCQFVMRPCSCYQEGGLIRKASRNVALRGFTGIYYLAGFTDQYANMISCAAHP----
TVV3-G3(NYU)             IFKGCQFVMRPCSCYQEGGLIRKASRNVALRGFTGIYYLAGFTDQYANMISCAAHP----
TVV3-JH32A4              VFKGCQFVMRPCSCYQEGGLIRKASRNVALRGFTGIYYLAGFTDQYANMISCAVHP----
TVV3-NYCA04              VFKGCQFVMRPCSCYQEGGLIRKASRNVALRGFTGIYYLAGFTDQFANMISCAAHP----
TVV3-NYCG31              IFKGCQFVMRPCSCYQEGGLIRKASRNVALRAFTGIYYLAGFADQYANMISCAAHP----
TVV3-B7RC2               IFKGSQFVMRPCSCYQEGGLIRKASRNVALRAFTGIYYLAGFADQYANMISCAAHP----
TVV3-NYCC37              IFKGSQFVMRPCSCYQEGGLIRKASRNVALRAFTGIYYLAGFADQYANMISCAAHP----
TVV3-NYCE32              ------------------------SRNVALRAFTGIYYLAGFAEQYANMISCATHP----
TVV3-UR1                 IFKGSQFVMRPCSCYQEGGLIRKASRNVALRAFTGIYYLAGFADQYANMISCAAHP----
TVV3-NYCF20              VFKGCQFVMRPCSCYQEGGLIRKASRNVALRAFTGIYYLAGFAEQYANMISCADHP----
TVV3-OC3                 VFKGCQFVMRPCSCYQEGGLIRKASRNVALRAFTGIYYLAGFAEQYANMISCATHP----
TVV3-OC5                 VFKGSQFVMRPCSCYQEGGLIRKASRNVALRAFTGIYYLAGFAEQYANMISCASHP----
TVV3-NYCD15              IFKGSQFVMRPCSCYQEGGLIRKASRNVALRAFTGIYYLAGFAEQYANMISCAAHP----
TVV3-SD2-11591*          VFKGCQFVMRPCSCYQEGGLIRKASRNVALRAFTGIYYLAGFADQYANMISCAAHP----
TVV4-NYCD15              AFKGGQLFMRPCSCYQEGGLIRKASRNVSLASFTGIYSLIGYCAQEARPLHAANHP----
TVV4-OC3                 AFKGGQIFMRPCSCYQEGGLIRKASRNVSLASFTGIYSLIGYCAPEARPLHAANHP----
TVV4-OC5                 AFKGGQVFMRPCSCYQEGGLIRKASRNVSLASFTGIYSLIGYCAPEARPLHAANHP----
TVV4-OC4                 AFKGGQLFMRPCSCYQEGGLIRKASRNVSLASFTGIYSLIGYCAPDARPLHAASHP----
TVV4-NYCE32              AFKGSQFFMRPCSCYQEGGLVRKASRNVSLASFTGIYSLIGYCAPEARPLYAAQHP----
TVV5-NYCA04              VQRGCDSLFRVHSFYTEGGLIRKTIRTAPLTAFSGIYYINNMPSSPGPHIFNAIHP----
TVV5-SD2-11591*          ------------------------------------------------------------
TVV5-NYCC37              VQRGCDALFRVHSFYTEGGLIRKTMRTVPLSACSGIYYINNMPSSPGPHIFNSPHP----
TVV5-NYCE32              VQRGCDALFRVHSFYTEGGLIRKTMRTVPLSACSGIYYINNIPSSPGPHIFNSPHP----
TVV5-NYCD15              VQRGCDALFRVHSFYTEGGLIRKTMRTVPLTGFSGIYYINNMPSSPGPHIFNSPHP----
TVV5-NYCG31              -QRGCDALFRVHSFYTEGGLIRKTMRTVPLTAFSGIYYVNHMPSSPSPHIFNSPHP----
                                                                            

TVV1-BRIS/92/STDL/B7268  DFIIGAGTGLLQII--LAYQAAFSCAGPIALHWHANDAISQGMDTVANAYLQGRYFTIPM
TVV1-T5                  VFVIGAGTGLLQIV--LAYQAAFSCAGPIALHWHANDAISQGMDTVASTYLQGRYFTIPM
TVV1-GOR/03/PNGIMR/69    DFIIGAGTGLLQIV--LAYQAAFSCAGPIALHWHANDAISQGMDTVATTYLQGRYFTVPM
TVV1-NYCD15              DFIIGAGTGLLQII--LAYQAALSCAGPIALHWHGNDAISQGMDTVAAAYLQGRYFTVPD
TVV1-IH2                 DYIIGAGTGLLQIV--LAYQAALSCAGPIALHWHGNDAISQGMDTIATTYLQGRYFTVPI
TVV1-NYCA04              DFIIGAGTGLLQII--LAYQAAFSCSGPIALHWRGNDAITQGMDTIASTYLEGRYFTVPL
TVV1-UH9                 DFIIGAGTGLLQIT--LAYQAAFSCAGPIALHWHDNDAISQGMDTIASTYLEGRYFTIPI
TVV1-OC4                 DFIIGAGTGLLQII--LAYQAAFSCAGPIALHWHANDAISQGMDTIAGTYLEGRYFTIPM
TVV1-OC3                 DFIIGAGTGLLQIT--LAYQAAFSCAGPIALHWHANDAISQGMDTIAETYLQGRYFTVPM
TVV1-NYCE32              DFIIGAGTGLLQII--LAYQAAFSCAGPIALHWRGNDAITQGMDAIASTYLEGRYFTVPM
TVV1-NYCC37              DYIIGIGTGLLQIV--LAYQAALSCAGPIALHWRANDPVTEGMDRVASIYLEGRYFTIPM
TVV1-NYCG31              NYIIGVGTGLLQIV--LAYQAALSCAGPIALHWHANDVVSEGMDRIASFYLEGRYFTIPM
TVV1-T1                  DFVIGAGTGLLQIV--LAYQAAFSCAGPIALHWHANDAISQGMDRVASIYLEGRYFTIPM
TVV1-C344                DFVIGAGTGLLQIV--LAYQAAFSCAGPIALHCHANDAISQGMDRVASIYLEGRYFTIPM
TVV1-NYCF20              DYIIGVGTGLLQII--LAYQAAFSCAGPIALHWHANDAISQGMDTVAAAYLEGRYFTIPM
TVV1-G3(UU)              DYIIGVGTGLLQII--LAYQAAFSCAGPIALHWHANDAISHGMDTVAAAYLEGRYFTIPM
TVV1-SD2-11591*          DYIIGVGTGLLQIV--LAYQAAFSCAGPIALHWHANDAISHGMDTVAAAYLEGRYFTIPM
TVV1-UR1                 DYIIGVGTGLLQVI--LAYQAAFSCGGPIALHWHANDAISHGMDTVAAAYLEGRYFTIPM
TVV1-OC5                 DYIIGVGTGLLQII--LAYQAAFSCAGPIALHWHDNDAISNGMDTVAAAYLEGRYFTIPM
TVV2-G3(HMS)             ----GITAAVESFVDIMVLQAVFSFTGPKVVAAKANASQTDASAFFGPAIAEGDGFVYDP
TVV2-G3(NYU)             ------------------------------------------------------------
TVV2-T016(HHUD)          ----GITAAIESFVDIMVLQAVFSFTGPKVVAAKVDANQVDASAFFGPAIAEGDGFVYDP
TVV2-NYCD15              ----GITAAVESFVDIMVLQAVFSFTGPKVVAAKADANQIDASTVFGPAVAEGDGFVYDP
TVV2-UR1                 ----GITAAVESFVDIMVLQAVFSFSGPKVVAAKVDANQIDASSVFGPAVAEGDGFVYDP
TVV2-OC3                 ----GITAAIESFVDIMVLQAVFSFTGPKVVAARADANQVDASSVFGPAVAEGDGFVYDP
TVV2-GOR/03/PNGIMR/69    ----GITAAIESFVDIMVLQAVFSFTGPKVVAAKANANQIDPSVVFGPAIAEGDGFIYDP
TVV2-NYCC37              ----GITAAIESFVD---------------------------------------------
TVV2-T1                  ----GITAAIESFVDIMVLQAVFSFSGPKVVAAKVNASQIDAAMVFGPAVAEGDGFVYDP
TVV2-OC5                 ----GITAAIESFVDIMVLQAVFSFTGPKVVAAKVNANQLDPAMIFGPAIADGDGFVYDP
TVV2-B7RC2               ----GITAAIESFVDIMVLQAVFSFTGPKVVAAKANASQIDPSMVFGPAVADGDGFVYDP
TVV2-C76                 ----GITAAIESFVDIMVLQAVFSFSGPKVVGAKVNAGQIDAAMVGGPAVAEGDGFVYDP
TVV2-C351                ----GITSAIESFVDIMVLQAVFSFSGPKVVAAKVNARKIDAAMVFGPAVAEVDGFVYDP
TVV3-G3(HMS)             ----GVVGALFQYVDTMVLQAVFSLSGPKLVRFAAPPEYQGRHACPFSFVADENYWGIAP
TVV3-G3(NYU)             ----GVVGALFQYVDTMVLQAVFSLSGPKLVRFAAPPEYQGRHACPFSFVADENYWGIAP
TVV3-JH32A4              ----GVVGALFQYVDTMVLQAVFSLSGPKLVRFAAPPEYQGRHACPFSFVADENYWGIAP
TVV3-NYCA04              ----GVIGALFQYVDTMVLQAVFSLSGPKLVRFAAPPEYQGRYACPFSFVADENYWGIAP
TVV3-NYCG31              ----GVVGALFQYVDTMVLQAVFSLSGPKLVRFAAPPEYQGRHACPFSFVADENYWGIAP
TVV3-B7RC2               ----GIIGALFQYVDTMVLQAVFSLSGPKLVRFAAPPEYQGRHACPFSFVADENYWGIAP
TVV3-NYCC37              ----GIIGALFQYVDTMVLQAVLSLSGPKLVRFAAPPEXQGR------------------
TVV3-NYCE32              ----GVIGALFQYVDTMVLQAVFSLSGPKLVRFAAPPEYQGRHACPFSFIADENYWGIAP
TVV3-UR1                 ----GVIGALFQYVDTMVLQAVFSLSGPKLVRFAAPPEYQGRHACPFSFVADENYWGIAP
TVV3-NYCF20              ----GIIGALFQYVDTMVLQAVFSLSGPKLVRFAAPPEYQGRHACPFSFVADENYWGIAP
TVV3-OC3                 ----GIIGALFQYVDTMVLQAVFSLSGPKLVRFAAPPEYQGRHACPFSFVADENYWGIAP
TVV3-OC5                 ----GIIGALFQYVDTMVLQAVFSLSGPKLVRFAAPPEYQGRHACPFSFVADENYWGIAP
TVV3-NYCD15              ----GIIGALFQYVDTMVLQAVLSLSGPKLVRFAAPHEYQGRHSCPFAFVADENYWGIAP
TVV3-SD2-11591*          ----GIIGALFQYVDTMVLQAVFSLSGPKLVRFAAPQEYQGRHACPFSFVADENYWGIAP
TVV4-NYCD15              ----GIIAALFQYVDTMVLQAVLSYSGPKLVHFGAAPEFAMKGS----------------
TVV4-OC3                 ----GIIAALFQYVDTMVLQAVLSYSGPKLVHFGAAPEFCSKGSTPYDFIDPDNYWGIRA
TVV4-OC5                 ----GIIAALFQYVDTMVLQAVLSYSGPKLIHFGAAPEFATKGSTPYNFIDPDNYWGIRA
TVV4-OC4                 ----GIIAALFQYVDTMVLQAVLSYSGPKLVHFGAAPEFATKGSTPYDFIDPDNYWGIRA
TVV4-NYCE32              ----GIIAALFQYVDTMVLQAVLSYSGPKLIHFGAPLEFRSKGSTPYDFINPDNYWGIAP
TVV5-NYCA04              ----GITAALMTLSECLTLQAIYSYSGPKLVIFDQTYDGPVHNVPLNDEITAENVWTINS
TVV5-SD2-11591*          ------------------------------------------------------------
TVV5-NYCC37              ----GISAALLTFSECLXXXXXXXXXXXXXXXFDPAYQGPVHNVPLNDQIPAENVWTINS
TVV5-NYCE32              ----GISAALLTFSECLTLQAIYSYSGPKLVIFDPAYQGPVHNVPLNDQIPAENVWTINS
TVV5-NYCD15              ----GISAALMTFSECLTLQAIYSYSGPKLVIFDPAYQGPVHNVPLNDEITAENVWTINA
TVV5-NYCG31              ----GISAALMTFSECLTLQAIYSYSGPKLVIFDPAYQGPVHNVPLNDEITAENVWTINA
                                                                            

TVV1-BRIS/92/STDL/B7268  AVNVATNVAQYTTMVRADPEYRRTLDRILPRIFGPSTDTIFGFIESAISSSWVSI-DAVK
TVV1-T5                  AVNVATNVARYTTTVRADPQYKRTLDRILPRIFGPSTDTIFEFIESAISSSWVSI-DAVR
TVV1-GOR/03/PNGIMR/69    AVNIVNNVAQYTTLVRADPEYRHTLERILPRIFGPSVDTIYNFIESAISSSWVSI-DSRK
TVV1-NYCD15              AVNVANNVAQYTTLVRADPEYRHTLERILPRIFGPSIDTVYNFIESAISSSWVSI-DARK
TVV1-IH2                 AANVVNNVAQYTTLVRADPEYRHTLERILPRIFGPSIDTIYNFIESAISSSWTSI-DARK
TVV1-NYCA04              AAAVANNVAQYTTMVRADPQYRHTLDRILPRIFGPSTDTVFNFIESAITSSWVSI-DARR
TVV1-UH9                 AVAVATNVAQYTTMVRADPQYRHTLDRILPRIFGPSTDTVFNFIESAISSSWVSI-DARR
TVV1-OC4                 AVAVATNVAQYTTLIRTDPQYRHTLERILPRIFGPSTDTVYNFIESAISSSWVSI-DARR
TVV1-OC3                 AVAVATNVAQYTTLVRADPQYRHTLDRILPRIFGPSTDTVFNFIESAISSSWVSI-DARR
TVV1-NYCE32              AVAVATNVAQYTTMVRSDPQYRHTLDRILPRIFGPSTDTIFSFIESAISSSWVSI-DARR
TVV1-NYCC37              AVNVATNVAQYTTMIRADPEYRRTLDRILPRIFGPSIDTIYNFIESAIGSSWVSI-DARK
TVV1-NYCG31              AVNVANNVAQYTTKVRADPEYRHTLDRILPRIFGPSTDTVFDFIESAITSSWVSI-DARK
TVV1-T1                  AVNVATNVAQYTTMVRADPEYRHTLDRILPRIFGPSTDTVFDFIESAITSSWVSI-DARK
TVV1-C344                AVNVATNVAQYTTMVRRDPEYRHTLDRILPRIFGPSTDTVFDFIESGITSSWVSI-DARK
TVV1-NYCF20              AVNVATNIAQYTTRIRADPQYRHTLDRILPRIFGPSTDTVFSFIESAITSSWVSI-NATK
TVV1-G3(UU)              AINVATNIAQYTTRVRADPQYRHTLDRILPRIFGPSTDTVFSFIESAITSSWVSI-NATK
TVV1-SD2-11591*          AVNVATNIAQYTTRVRADPQYKHSLDRILPRIFGPSTDTVFDFIESAITSSWVSI-NATK
TVV1-UR1                 AINVATNIAQYTTGVRADPQYKHSLDRILPRIFGPSTDTVFNFIESAITSSWVSI-NATK
TVV1-OC5                 AVNVATNIAQYTTRVRADPQYKHTLDRILPRIFGPSTDTVFNFIESAITSSWVSI-NATK
TVV2-G3(HMS)             RRP-APPLSAFYTEFIHRPAEQRIFQMAMSQIYGSHAPLIIANVINSIHNCKTKIVNNKL
TVV2-G3(NYU)             ------------------------------------------------------------
TVV2-T016(HHUD)          RQP-APPLSAFYTEFIHRPAEQRIFQMAMSQIYGSHAPLIIANVINSIHNCKTKIVNNKL
TVV2-NYCD15              RQP-APPLSAFYTEFIHRPAEQRIFQMAMSQIYGAHAPLIIANIINSIHNCKTKIVNNKL
TVV2-UR1                 RRP-APPLSAFYTEFIHRPAEQRIFQMAMSQIYGSHAPLIIANVINSIHNCKTKIVNSKL
TVV2-OC3                 RRP-APPLSAFYSEFIHRPAEQRIFQMAMSQIYGSHAPLIIANVINSIHNCKTKIVNNKL
TVV2-GOR/03/PNGIMR/69    VHP-APPLSAFYTEFIHRPAEQRILQMAMSQIYGSHAPLVIANIINSIHNCKTKIVNNKL
TVV2-NYCC37              ------------------------------------------------------------
TVV2-T1                  LRP-APPLSAFYTEFIHRPAEQRIFQMAMSQIYGSHAPLIIANVINSIHNCKTKIVNNKL
TVV2-OC5                 LRP-APPLSAFYSEFIHRPAEQRIFQMAMSQIYGSHAPLVIANVINSIHNCKTKIVNSKL
TVV2-B7RC2               ARP-APPLSAFYTEFIHRPAEQRIFQMAMSQIYGSHAPLVIANVINSIHNCKTKIVNNKL
TVV2-C76                 LRP-APPLSAFFTEFIHRPAGQRIFQMAMSQIYPSHAPLGIANVINSIHFCKTKIVNNKL
TVV2-C351                LLP-APPLSAFYTEFIHRPAELRIFQRAMSQIYGSHAPLIIANVINSIHNCKTKIVNNKL
TVV3-G3(HMS)             GSN-AEPVGMYYMDIIQRKAEHDLFVETFMDIYGSTASIICANIETSLFTSGTNVLNQSM
TVV3-G3(NYU)             GSN-AEPVGMYYMDIIQRKAEHDLFVETFMDIYGSTASIICANIETSLFTSGTNVLNQSM
TVV3-JH32A4              GIE-AEPVGMYYMDIIQRKAEHDLFIETFMDIYGSTASIICANIETSLFTSGTNVLNHRM
TVV3-NYCA04              GSN-AEPVGMYYMDIIQRKDEHNLFIETFMDIYGSTASIICANIETSLFTSGTNVLNQRM
TVV3-NYCG31              GSN-AEPVGMYYMDIIQRKAEHDLFIDTFMDIYGSTASIICSNIET--------------
TVV3-B7RC2               GSE-AEPVGMYYMEIIQRKAEHDLFTETFMDIYGSTASVICSNIETSLFTSGTNVINHRM
TVV3-NYCC37              ------------------------------------------------------------
TVV3-NYCE32              GSN-AEPVGMYYMDIIQRKAEHNLFIDTFMDIYGSTASIICANIETSLFTSGTNVLNQRM
TVV3-UR1                 GSN-AEPVGMYYMDIIQRKSEHNLFVDTFMDIYGSTASIICANIETSLFTSGTNVLNERM
TVV3-NYCF20              GSE-AEPVGMYYMDIIQRKAEHSLFTETFMDIYGSTASIICANIETSLFTSGTNVINKRM
TVV3-OC3                 GSD-AEPVGMYYMDIIQRKAEHDLFTETFMDIYGSTASIICANIETSLFTSGTNVINKRM
TVV3-OC5                 GSN-AEPVGMYYTEIIQRKTEHNLFTETFMDIYGSTASVICANIETSLFTSGTEVINQRM
TVV3-NYCD15              GSN-AEPVGMYYMEIIQRKAEHNLFTDTFMDIYGSTASVICSNIETSLFTSGTNVINNRM
TVV3-SD2-11591*          GSN---------------------------------------------------------
TVV4-NYCD15              ------------------------------------------------------------
TVV4-OC3                 GVN-AHPIGYYYLDILMRPKEHQLLDETLSDIYGHVGSLAMANIMASIASSGTEVLNQKM
TVV4-OC5                 GVN-AHPVGYYYLDILMRQKEHQLLDETLSDIYGHVGSLAMSNIMASIASSGTEVLNQKM
TVV4-OC4                 GVN-AHPVGYYYLDILMRQKEHQLLDETLSDIYGHVGSLAMSNIMASVASSGTEVLNQKM
TVV4-NYCE32              GVN-AHPIGYYYLDILMRPKXHQLLDETLSDIYGHVGSLAMANIMASITSSGTQVLNAKM
TVV5-NYCA04              RDE-RYAVAQAYNEILTRPAESQILQVVYSQMFGNTAPTRLRALTYSMVQSHTTVKNLRK
TVV5-SD2-11591*          -------------------------------------------LTYSMVQSHTTAKNLRK
TVV5-NYCC37              RDE-RYAVAQAYNEILTRPEESQILQVVYSQMFGNTAPTRLRALTYSMLQSRTTVKNLRK
TVV5-NYCE32              RDE-RYAVAQAYNEIITRPEESQILQVIYSQMFGNTAPSRLRALTYSMIQSRTTVKNLRK
TVV5-NYCD15              RDQ-TYAVAQAYNEIITRPEESQILQVVYSQMFGNTAPTRLRALTYSMLQSRTTVKNLRK
TVV5-NYCG31              HNK-QYAVAQAYNEIISRPEESQILQVVYSQMFGNTAPTRLRALTYSMMQSRTTVKDLRK
                                                                            

TVV1-BRIS/92/STDL/B7268  RNGRAR---------KFRTAFINRFHDPEFAYMFGITGNGIERMEGKVTSNIAQEIDYLL
TVV1-T5                  RSGRAR---------KFRTAFINRFHDPEFAYMFGITGNGIERMEGKVTSNIAQEVDYLM
TVV1-GOR/03/PNGIMR/69    RNGRAR---------KFRTAFINRFHDPEFAYMFGITGNGIERMEGKVTSNIAQEVDYLL
TVV1-NYCD15              RNGRAR---------KFRTAFINRFHDPEFAYMFGITGNGIERMEGKVTSNIAQEVDYLL
TVV1-IH2                 RNGRAR---------KFRTAFINRFHDPEFAYMFGITGNGIERMEGKVTSNIAQEVDYLL
TVV1-NYCA04              RNGRER---------KFRTAFINRFHDPEFAYMFGITGNGIERMEGKITSTISQEVDYLL
TVV1-UH9                 RNGRAR---------KFRTAFINRFHDPEFAYMFGITGNGIERMEGKVTSTISQEVDYLL
TVV1-OC4                 RNGRTR---------KFRTAFINRFHDPEFAYMFGITGNGIERMEGKVTSTISQEVDYLL
TVV1-OC3                 RNGRTR---------KFRTAFINRFHDPEFAYMFGITGNGIERMEGKVTSTISQEVDYLL
TVV1-NYCE32              RNGRTR---------KFRTAFINRFHDPEFAYMFGITGNGIERMEGKVTSSISQEVDYLL
TVV1-NYCC37              RNGRAR---------KFRTAFINRFHDPEFAYMFGITGNGIERMEGKVTSNIAQEVDYLM
TVV1-NYCG31              RNGRAR---------KFRTAFLNRFHDPEFAYMFGITGNGIERMEGKVTSNIAQEVDYLM
TVV1-T1                  RNGRAR---------KFRTAFINRFHDPEFAYMFGITGNGIERMEGKVTSNIAQEVDYLM
TVV1-C344                RNGRAR---------KFRTAFINRFHDPEFAYMFGITGNGIERMEGKVTSNIAQEVDYLM
TVV1-NYCF20              RNGRAR---------KFRTAFINRFHDPEFAYMFGITGNGIERMEGKVTSNIAQEVEYLT
TVV1-G3(UU)              RNGRAR---------KFRTAFINRFHDPEFAYMFGITGNGIERMEGKVTSNIAQEVEYLT
TVV1-SD2-11591*          RNGRAR---------KFRTAFINRFHDPEFAYMFGITGNGIERMEGKVTSNIAQEVEYLT
TVV1-UR1                 RNGRAR---------KFRTAFINRFHDPEFAYMFGITGNGIERMEGKVTSNIAQEVEYLT
TVV1-OC5                 RNGRAR---------KFRTAFINRFHDPEFAYMFGITGNGIERMEGKVTSNIAQEVEYLT
TVV2-G3(HMS)             RATFVR-RPAGAPPLKADTAIINRFHDPELAYALGILADGIAPLDGTHEYNILDELDYLF
TVV2-G3(NYU)             ------------------------------------------------------------
TVV2-T016(HHUD)          RATFVR-RPAGAPPLKADTAIINRFHDPELAYALGILADGIAPLDGTHEYNILDELDYLF
TVV2-NYCD15              RATFVR-RPAGAPPLKADTAIINRFHDPELAYALGILADGIAPLDGTHEYDILDELDYLF
TVV2-UR1                 RTAFVR-RPPGAPPLKADTAIINRFHDPELAYALGILADGIAPLDGTHEYNILDELDYLF
TVV2-OC3                 RATFVR-RPPGAPHLKADTAIINRFHDPELAYALGILADGIAPLDGTHEYNILDELDYLF
TVV2-GOR/03/PNGIMR/69    RATFVR-RPAGTPHLKADTAIINRFHDPELAYALGILADGIAPLDGTHEFNILDELDYLF
TVV2-NYCC37              ------------------------------------------------------------
TVV2-T1                  RATFVR-RPPGAPHLKADTAIINRFHDPELAYALGILADGIAPLDGSHEYNVLDELDYLF
TVV2-OC5                 RATFVR-RPAGAPHLKADTAIINRFHDPELAYALGILADGIAPLDGSHEYNILDELDYLF
TVV2-B7RC2               RATFVR-RPAGAPHLKADTAIINRFHDPELAYALGILADGIAPLDGSHEFNILDELDYLF
TVV2-C76                 RATFVR-RPPRAPHLKADTAIINRFHDPELAYALGILADGIAPLDGSHEYNVLDELDYLF
TVV2-C351                RATFVR-RPPGAPHLISDTAIINRFHDPELAYALGILADGIAPLDGSHEYNVLDELDYLY
TVV3-G3(HMS)             QKDFAR-DTPKPGTLRHQHAIINRFHEPEYAYRLGILADGVIPLSGSFDVDILKEAERLV
TVV3-G3(NYU)             QKDFAR-DTPKPGTLRHQHAIINRFHEPEYAYRLGILADGVIPLSG--------------
TVV3-JH32A4              QKDFAR-DTPKPGTLRHQHAIINRFHEPEYAYRLGILANGVIPLSGSFEVDILKEAELLV
TVV3-NYCA04              QKDFAR-DTPKAGTLRHQHAIINRFHEPEYAYRLGILADGVVPLSGSFEVDILKEAERLV
TVV3-NYCG31              ------------------------------------------------------------
TVV3-B7RC2               QNDFAR-DTPKPGSLRHQHAIINRFHEPEYXYRLGIXADGIIPLSGSFEVDILKEAERLV
TVV3-NYCC37              ------------------------------------------------------------
TVV3-NYCE32              QNDFAR-DTPKPGTLRHQHAIINRFHEPEYAYRLGILADGVIPLSGSFEVDILKEAERLI
TVV3-UR1                 QKDFAR-DTPKPGTLRHQHAIINRFHEPEYAYRLGILADGIIPLSGSFEVDILKEAERLI
TVV3-NYCF20              QNDFAR-DTPKPGSLRHQHAIINRFHEPEYAYRLGILADGIIPLSGSFEVDILKEAERLI
TVV3-OC3                 QNDFAR-DTPKPGTLRHQHAIINRFHEPEYAYRLGILADGIIPLGGSFEVDILKEAERLI
TVV3-OC5                 QNDFAR-DTPKPGTLRHQHAIINRFHEPEYAYRLGILADGIIPLSGSFEVDILKEAERLI
TVV3-NYCD15              QKDFAX-XXPKAATLRHQHAIINRFHEPEYAYRLGILADGIIPLSGSFEVDILKEAERLI
TVV3-SD2-11591*          ------------------------------------------------------------
TVV4-NYCD15              ------------------------------------------------------------
TVV4-OC3                 QKSFVR-RGNQVRALRHSHAIINRFHEPEYAYRLGILADGIIPLAGTHKCDIIDEATRLL
TVV4-OC5                 QKSFVR-RGNQVRALRHSHAIINRFHEPEYAYRLGILADGIMPLSGTHKCNIIDEATRLL
TVV4-OC4                 QKSFVR-RGNQVRALRHSHAIINRFHEPEYAYRLGILADGIMPLAGTHKCDIIDEATRLL
TVV4-NYCE32              QKSFVR-PGNQ-------------------------------------------------
TVV5-NYCA04              HKNLARGRPANQPHLKFDTAIINRFHDPEIAYRLGLLADGIRPMHGVIBIDIVAELTYLF
TVV5-SD2-11591*          HKNLSRGRPPNSPHLKFDTAIINRFHDPEIAYRLGLLADGIRPMHGVIDIDIVAELTYLF
TVV5-NYCC37              NKNLGHGRPANQPALKFDTAIINRFHDPEVAYRLGLLADGIKPMHGVTDIDIVQELTYLF
TVV5-NYCE32              NKNLGHGRPANQPALKFDTAIINRFHDPEVAYRLGLLADGIRPMHGVTDIDIVQELTYLF
TVV5-NYCD15              NKNLGQGRPHDAPPLKFDTAIINRFHDPEIAYRLGLLADGIRPMHGVIDIDIVRELTYLF
TVV5-NYCG31              HKNLGHGRPDNAPPLKFDTAIINRFHDPEISYRLGLLADGIRPMHGVTNIDIVQELTYLF
                                                                            

TVV1-BRIS/92/STDL/B7268  NGGDLRNCPVLRTLKAAERDETITFMCKD------KIGSIFAMDGTVRVLKRYETIDLNQ
TVV1-T5                  NGGDLRNCPVLRTLKAAERDETITFMCKE------KVGSIFAIDGTVRVLKQYQTIDLSQ
TVV1-GOR/03/PNGIMR/69    NGGDLRNCPVLRTLKAAEREGTITFMCKE------KVGSLFAIDGTVRVFKRYETIDLAQ
TVV1-NYCD15              NGGDLRNCPVLRTLKAAEREGTITFMCKD------KVGSLFAIDGTVRVFKKYETIGLAQ
TVV1-IH2                 NGGDLRNCPVLRTLKAAEREGTITFMCKE------KVGSLFAIDGTVRVFKRYETIDLAQ
TVV1-NYCA04              NGGDLRNCPVLRTLKAAEREETVTFMCKE------KAGTLLAMDGTVRFFKRFETIDLAQ
TVV1-UH9                 HGGDLRNCPVLRTLKAAERDETITFMCKE------KAGTLFAMDGTMRWFKRFETIDLTQ
TVV1-OC4                 NGGDLRNCPVLRTLKAAERDETITFMCKE------KAGTLMAMDGTIRWFKRFETIDLTH
TVV1-OC3                 NGGDLRNCPVLRTLKAAERDETITFMCKE------KAGTLIAMDGTVRFFKRFETIDLTQ
TVV1-NYCE32              NGGDLRNCPVLRTLKAAERDETITFMCRE------KTGTLLAMDGTARFFKRFETIDLTQ
TVV1-NYCC37              NGGDLRNCPVLRTLKAAEREETVTFMCTQ------KVGSLYAIDGTIRVFKRFETIDLAQ
TVV1-NYCG31              NGGDLRNCPVLRTLKAAEREETVTFMCTQ------KVGSLYAIDGTVRVFKRFETVDLAQ
TVV1-T1                  NGGDLRNCPILRTLKAAEREETVTFMCKE------KVGSLYAIDGTVRVFKRFETIDLAQ
TVV1-C344                NAGDLRNCPILRTLKAAEREETVTLMCKE------KVGSLYAIDGTVRVFKRFETIDLAQ
TVV1-NYCF20              NGGDLRNCPILRTLKAAEAEETVTFMCTG------KIGSIFAVDGTMRTFKRYQTVDLAE
TVV1-G3(UU)              NGGDLRNCPILRTLKAAEAEETVTFMCTG------KIGSIFAIDGTMRTLKRYQTVDLAE
TVV1-SD2-11591*          NGGDLRNCPILRTLKAAEAEETVTFMCTD------KIGSIFAIDGTMRTFKRYQTVDLAE
TVV1-UR1                 NGGDLRNCPILRTLKAAEAEETVTFMCTG------KIGSIFAIDGTMRTFKRYQTIDLAE
TVV1-OC5                 NGGDLRNCPILRTLKAAEAEETVTFMCTG------KIGSIFAVDGTMRTLKRYQTVDLAD
TVV2-G3(HMS)             SGGDIRNCFGLNALNTRGLGQIVHVRPRRDPGKRPRRGFYTTLDGQVHSVTQDAPLDEIY
TVV2-G3(NYU)             ------------------------------------------------------------
TVV2-T016(HHUD)          SGGDIRNCFGLNALNTRGLGQIVHVRPRRDPGKRPRRGFYTTLDGQVHSVTQDAPLDEIY
TVV2-NYCD15              NGGDIRNCFGLNALNTRGLGQIVHVRPKREPGKRPRRGFYTTLDGQVHSVTQDTPLDEIY
TVV2-UR1                 NGGDIRNCFGLNALNTRGLGQIVHVRPKREPGKRPRRGYYTTLDGQVHSVTQDAPLDEIY
TVV2-OC3                 NGGDIRNCFGLNALNTRGLGQIVHVRPKRDPGKKPRRGFYTTLDGQVHPITHDAPLDEIY
TVV2-GOR/03/PNGIMR/69    NGGDIRNCFGLNALNTRGLGQIVHVRPKREPGKRPRRGFYTTLDGQVHPVTQDAPLDEVY
TVV2-NYCC37              ------------------------------------------------------------
TVV2-T1                  NGGDIRNCFGLNALNTRGLGQIVHIRPKREPGKRPRRGFYTTLDGQVHPVTQDAPLDEIY
TVV2-OC5                 NGGDIRNCFGLNALNTRGLGQIVHIRPKREPGKRPRRGFYTTLDGQVHPVTQDAPLDEIY
TVV2-B7RC2               NGGDIRNCFGLNALNTRGLGQIIHIRPKREPGKKPRRGFYTTLDGQVHPVTQDAPLDEIY
TVV2-C76                 NGGDIRNSFGLNALNTRGLGQIVHIRPKREPGKRPRRGFYTTLDGQVHPVTQDAPLDEIY
TVV2-C351                NGGDIRNCFGLNALNTRGLGQIVHIRPKREPGKRPRRGFYTTLDGQVHPVTQDAPLDEIY
TVV3-G3(HMS)             TGEDIRNLPGLRCLCSRGLDAILGLRPVQ--QKRKKMCYFRTLDGNFHEVTIRSETRDLQ
TVV3-G3(NYU)             ------------------------------------------------------------
TVV3-JH32A4              TGEDIRNLPGLRCLCTRGLDAILGLRPVQ--QKRKKMCYFRTLDGNFHEVTIRSETRDLQ
TVV3-NYCA04              TGEDIRNLPGLRCLCSRGLDAILGLRPVQ--QKRKKMCYFRTLDGNFHEVTIRSETRDLQ
TVV3-NYCG31              ------------------------------------------------------------
TVV3-B7RC2               TGEDIRNLPGLRCLCSRGLDAILGLRPIQ--QKRKKMSYFRTLDGNFHEVTIRSETRDLQ
TVV3-NYCC37              ------------------------------------------------------------
TVV3-NYCE32              TGEDIRNLPGLRC-----------------------------------------------
TVV3-UR1                 TGEDIRNLPGLRCLCSRGLDAILGLRPIQ--QKRKKMCYFRTLDGNFHEVTIRSETRDLQ
TVV3-NYCF20              TGEDIRNLPGLRCLCSRGLDAILGVRPTQ--QKRKKMSYFRTLDGTFHEVTIRSDTRDLQ
TVV3-OC3                 TGEDIRNLPGLRCLCSRGLDAILGIRPVQ--QKRKKMSYFRTLDGTFHEVTIRSDTHDLQ
TVV3-OC5                 TGEDIRNLPGLRCLCSRGLDAILGLRPIQ--QKRKKMCYFRTLDGNFHEVTIRSETRDLQ
TVV3-NYCD15              TGEDIRNLPGLRCLCDRGLDAILGLRPIQ--QKRKKMSYFRTLDGNFHEVTIRSETRDLQ
TVV3-SD2-11591*          ------------------------------------------------------------
TVV4-NYCD15              ------------------------------------------------------------
TVV4-OC3                 QGEDIRNLPGLRCLRGRGLDAIIGIRPIN----KKRRAGFYTLDGNFHVVTNQCTSDVLQ
TVV4-OC5                 EGEDIRNLPGLRCLRGRGLDAIVGIRPIN----KKRRAGFYTLDGNFHVVTNQSTSDILQ
TVV4-OC4                 QGEDIRNLPGLRCLRGRGLDAIVGIRPIN----KKRRAGFYTLDGNFHVVTNQCTSDVLQ
TVV4-NYCE32              ------------------------------------------------------------
TVV5-NYCA04              KGGDLRNCPGLLTLNEEALNTLAHLDADP----CIRATNYTTLDGQIHRLDPRSRRVTFY
TVV5-SD2-11591*          KGGDLRNCPGLLTLNEEALNNLAHLDADP----RIRATNYTTLDGQIHKLDPRSRRVTFY
TVV5-NYCC37              KGGDLRNCPGLLTLNEAALNNLAHLDADP----NIRATYYTTLDGQVHKLDPRSRRVTFY
TVV5-NYCE32              KGGDLRNCPGLLTLNEAALNNLAHLDADP----SIRATYYTTLDGQVHKLDPRSRRVTFY
TVV5-NYCD15              KGGDLRNCPGLLTLNEEALNNLAHLDADP----RIRATSYTTLDGQVHKIDPRSRRVTFY
TVV5-NYCG31              KGGDLRNCPGLLTLNEEALNNLAHLDADP----SIRATSYTTLDGQVHRIDPRSRRVTFY
                                                                            

TVV1-BRIS/92/STDL/B7268  LGWTSHGKVMKPYAFRAPIIQGITI---CNTAYTTTAIDIVTTVFGPLRLRVGTLF----
TVV1-T5                  LGWTSHGKVMKPYAFRAPVIQGITI---CNTAYTTTAIDIVTTVFGPLRQRVGTLF----
TVV1-GOR/03/PNGIMR/69    LGWTSHGKVMKPYAFRAPIIQGMTI---CNTAYTSTDIDIVTTVFGPLRCHVGALF----
TVV1-NYCD15              LGWTSHGKVMKPYAFRAPIFQGMTI---CNTAYTSTNIDIVTTVFGPLRCHVGALF----
TVV1-IH2                 LGWTSHGKVMKPYAFRAPIMQGMTI---CNTAYTSTDIDVVTTVFGPLRYHVGALF----
TVV1-NYCA04              LGWTSHGKVMKPYAFRAPIIHGITI---CNTAYTTTAIDIVTTVFGPLRQRVGSLF----
TVV1-UH9                 LGWTSHGKVMKPYAFRAPIIQGITI---CNTAYTTTAIDIVTTVFGPLRQRVGSLF----
TVV1-OC4                 LGWTSRGKVMKPYAFRAPIIQGITI---CNTAYTTTAIDIVTTVFGPLRQRVGSLF----
TVV1-OC3                 LGWTSHGKVMKPYAFRAPLINGITI---CNTAYTTTAIDIVTTVFGPLRQRVGSLF----
TVV1-NYCE32              LGWTSHGKVMKPYAFRAPIIHGITI---CNTAYTTTAIDIVTTVFGPLRQRVGTLF----
TVV1-NYCC37              LGWTSHGKVMKPYAFRAPIMNGMTI---CNTAYTTTAIDIFTTVFGPLRLRVGSLF----
TVV1-NYCG31              LGWTSHGKVMKPYAFRAPLMQGMTI---CNTAYTSTSIDIFTTVFGPLRLRVGSLF----
TVV1-T1                  LGWTSHGKVMKPYAFRAPVIQGMTI---CSTAYTSTAIDIITTVFGPLRLRVGSLF----
TVV1-C344                LGWTSHGKVMKPYAFRPPVIQGMTI---CSTAYTSTAIDIITTVFGPLRLRVGSLF----
TVV1-NYCF20              LGWTSHGKVMKPYAFRAPVIQGITV---CKTAYTSTAIDIVTTVFGPLRLRVGTLF----
TVV1-G3(UU)              LGWTSHGKVMKPYAFRAPVIQGITV---CKTAYTSTAIDIVTTVFGPLRLRVGTLF----
TVV1-SD2-11591*          LGWTSHGKVMKPYAFRAPVIQGITV---CKTAYTSTAIDIVTTVFGPLRLRVGTLF----
TVV1-UR1                 LGWTSHGKVMKPYAFRAPVIQGITV---CKTAYTSTAIDIVTTVFGPLRLRVGTLF----
TVV1-OC5                 LGWTSHGKVMKPYAFRAPVIQGITV---CKTAYTSTAIDIVTTVFGPLRLRVGTLF----
TVV2-G3(HMS)             Q-WRDHGNLTRPYSCHILDSEGLQFVDVSNGRARGKLLVVVTTPLKTSAAYQGPQLRAK-
TVV2-G3(NYU)             -------------------------------------------------------LRAK-
TVV2-T016(HHUD)          Q-WRDHGNLTRPYSCHILDSEGLQFVDVSNGRARGKLLVVVTTPLKTSAAYQGPQLRAK-
TVV2-NYCD15              H-WRDHGNLTRPYSCHILDSEGLQFADVSNGRTRGKILVVVTTPLKTSAAYQGPQLRAK-
TVV2-UR1                 H-WRDHGNLTRPYSCHILDSEGLQFADVSNGRTRGKVLVVVNTPLKTSAAYQGPQLRAK-
TVV2-OC3                 Q-WRDHGNLTRPYSCHILDSEGLEFADVSNGRSRGKLLVVVTTPLKTSAAYQGPQLRAK-
TVV2-GOR/03/PNGIMR/69    H-WRDHGNLTRPYSCHILDSQGLEFADVSNGRSHGKILVVVNSPLKTCAAYQGPQLRAN-
TVV2-NYCC37              ------------------------------------------------------------
TVV2-T1                  H-WRDHGNLTRPYSCHILDSQGLEFADVSNGRSRGKILVVVNSPLKTCAAYQGPQLRAK-
TVV2-OC5                 Q-WRDHGNLTRPYSCHILDSQGLEFADVSNGRSRGKILVVVNSPLKTCAAYQGPQLRAN-
TVV2-B7RC2               H-WRDHGNLTRPYSCHILDSQGLEFADISNGRSRGKILVVVNSPLKTCAAYQGPQLRAK-
TVV2-C76                 H-WRDHGNLTRPYSCHILDSQGLEFADVSNGRSRGKILVVVNSPLKTCAAYQGPQLRAK-
TVV2-C351                H-WRDHGNLTRPYSCHILDSQGLEFADVSNGRSRGKILVDVFSPVKTCAAYQGPQLRAK-
TVV3-G3(HMS)             V-WRDHGYLARPYACHIVDSEGIEFYDKSNGLYKGRVNVLISGFAIPGRAYQGPSLAGSN
TVV3-G3(NYU)             ------------------------------------------------------------
TVV3-JH32A4              V-WRDHGYLARPYACHIIDSEGIEFYDKSNGLYKGRVNVLVSGFAIPGRAYQGPSLAGSN
TVV3-NYCA04              V-WRDHGYLARPYACHIVDSEGIEFYDKSNGLYKGRVNVLISGFAIPGRAYQGPSLAGSN
TVV3-NYCG31              ------------------------------------------------------------
TVV3-B7RC2               V-WRDHGYLARPYACHIVDSDGIEFYDKSNGLYKGRVNVLISGFAIPGRAYQGPSLAGSN
TVV3-NYCC37              ------------------------------------------------------------
TVV3-NYCE32              ------------------------------------------------------------
TVV3-UR1                 V-WRDHGYLARPYACHIVDSDGIEFYDKSNGLYKGRVNVLVSGFAIPGRAYQGPSLAGSN
TVV3-NYCF20              V-WRDHGYLARPYACHIVDSDGIEFYDKSN------------------------------
TVV3-OC3                 V-WNDHGYLARPYACHIVDSDGIEFYDKSNGLYKGRVNVLISGFAIPGRAYRGPSLAGSN
TVV3-OC5                 V-WRDHGYLARPYACHIVDSDGIEFYDKSNGLYKGRVNVLISGFAIPGRAYQGPSLAGSN
TVV3-NYCD15              V-WRDHGYLARPYACHVVDSDGIEFYDKSNGLYKGRVNVLVSGFAIPGRAYQGPSLAGSN
TVV3-SD2-11591*          ------------------------------------------------------------
TVV4-NYCD15              ------------------------------------------------------------
TVV4-OC3                 V-WNDHGYIARPYACHIVESINVEIYDRSNGAYNGWIQALVSGFGVPERCYMGPSSAGSR
TVV4-OC5                 V-WNDHGYIARPYACHIVESINVEIYDKSNGAYEGWIQALVGGFGVPERCYMGPSSAGSR
TVV4-OC4                 V-WNDHGYIARPYACHIVESINVEIYDKSNGAYNGWIQALVGGFGVPERCYMGPSSAGSR
TVV4-NYCE32              ------------------------------------------------------------
TVV5-NYCA04              Q-WHNHGLTARPYACHILESQNIKFDWNYKLPYPMKLTVLVTGFGIPHRMYRGPQFGGSW
TVV5-SD2-11591*          Q-WHNHGLTARPYACHILESQNIKFDWNYKLAYPMKLTVMVTGFGIPHRMYRGPQFGGSW
TVV5-NYCC37              Q-WHNHGLTARPYACHILESHNIKFDWNYKLAYPMKLTVLVSGFGIPHRMYRGPQFRGSW
TVV5-NYCE32              Q-WHNHGLTARPYACHILESHNIKFDWNYKLAYPMKLTVLVSGFGIPHRMYRGPQFRGSW
TVV5-NYCD15              Q-WHNHGLTARPYACHILESQNIKFDWNYKLAYPMKLTVLVTGFGIPHRMYRGPQFRGSW
TVV5-NYCG31              Q-WHNHGLTARPYACHILESQNIKFDWNYKLAYPMQLTVLVTGFGIPHRMYRGPSFEAAG
                                                                            

TVV1-BRIS/92/STDL/B7268  --------LSKAVRCGPVVPSVKHHFNLKVVTLIERDH----KKYTFVPGYGWVLQDDYL
TVV1-T5                  --------LSKAVRCGPVIPFVIHHFNFRRVTTTKRRR----NKYVLVPGYGWVLQDDYL
TVV1-GOR/03/PNGIMR/69    --------LSKAVRCGPVIPSIKHHFNFKHVIDIKHGG----NEYTFIPGYGWVLQDGYL
TVV1-NYCD15              --------LSKAVRCGPVVPSIKHHFNFKHVIDIKHGG----NNYTFIPGYGWVLQDDYL
TVV1-IH2                 --------LSKAVRCGPVVPSIKHHFNFKHVIDIKHGG----NNYTFIPGYGWVLQDDYL
TVV1-NYCA04              --------LSKAVRCGPIIPAVKHHFNFKQVITAKRND----NEYIFIPGYGWVLQDDYL
TVV1-UH9                 --------LSKAVRCGPIIPTIKHHFNFKHVITAKRND----NEYVFIPGYGWVLQDDYL
TVV1-OC4                 --------LSKAVRCGPIIPTVKHHFNFKHVITTKRND----NEYIFIPGYGWVLQDDYL
TVV1-OC3                 --------LSKAVRCGPVIPAVKHHFNFKNVIVATRNN----SEYTFIPGYGWVLQDDYL
TVV1-NYCE32              --------LSKAVRCGPIIPTVKHHFNLKQVITVKRND----NEYIFIPGYGWVLQDDYL
TVV1-NYCC37              --------LSKAVRCGPVIPSVKHHFNIDYLSIVKHKG----NEYTFVPGYGWILQDDYL
TVV1-NYCG31              --------LSKAVRCGPVIPSVKHHFNIDYLSILKHKG----NEYTFVPGYGWVLQDDYL
TVV1-T1                  --------LSKAVRCGPVIPSVKHHFNINYLSILKHNG----NEYTFVPGYGWVLQDDYL
TVV1-C344                --------LSKAVRCGPVIPSVKHHFNMNYVSILKHNG----NEYTFVPGYGWVLQDDYL
TVV1-NYCF20              --------LSKAVRCGPIIPSVKHHFNIRRIITVKRNG----NEYVFIPGYGWVLQDDYL
TVV1-G3(UU)              --------LSKAVRCGPVIPSIKHHFNIRHIITVKRNG----NEYVFIPGYGWVLQDDYL
TVV1-SD2-11591*          --------LSKAVRCGPIIPSVKHHFNIRRIITVKRNG----NEYVFIPGYGWVLQDDYL
TVV1-UR1                 --------LSKAVRCGPIIPSVKHHFNIRRIITVKRNG----NEYVFIPGYGWVLQDDYL
TVV1-OC5                 --------LSKAVRCGPIIPSVRHHFNIRHIITVKRNG----NEYVFIPGYGWVLQDDYL
TVV2-G3(HMS)             ---AGQRYVERINQCGGDV-------IYLRLSTARACS----SSATDKITSTLANQLCYL
TVV2-G3(NYU)             ---AGQRYVERINQCGGDV-------IYLRLSTARACS----SSATDKITSTLANQLCYL
TVV2-T016(HHUD)          ---AGQRYVERINQCGGDV-------IYLRLSTARACN----SFATDKITSTLANQLCYL
TVV2-NYCD15              ---AGQRYVERINQCGGGV-------IYPRLSTARACS----PSATDSMTSTLANQLCYL
TVV2-UR1                 ---AGQRYVERINQCGGDV-------IYPRLSTARACS----SSATDSTTSTLATQLCYL
TVV2-OC3                 ---AGQRYVERINQCGGNV-------IYPRLSTARACS----SSAIDSKTLTLANQLCYL
TVV2-GOR/03/PNGIMR/69    ---AGQRHVERINKRGGDV-------IYPRLSTARACS----TTATDSITSALANQLCYL
TVV2-NYCC37              ------------------------------------------------------------
TVV2-T1                  ---AGQRHVERINQCGGSV-------IYPRLSTARACS----LSAIDKMTLALAHQLCYL
TVV2-OC5                 ---AGQRHVERINQCGGSV-------IYPRLSTARARS----SSAIDTMTLTLANQLCYL
TVV2-B7RC2               ---AGRRHVERINQSGGDV-------IYLRLSTARACS----STATDSLTSALANQLCYL
TVV2-C76                 ---AGQRHVERINQCGGSV-------IYPRLSTARACT----KSAIDLMTKALAHQLWYL
TVV2-C351                ---AGQRHVERINQCGGSV-------IYPRLSTARACS----LSAIDMMTLALAYQLCYL
TVV3-G3(HMS)             ---NGRPDLSDVPATGSLS-------NLICLSKASRLPYRKRKEGVKESDYTVARELACA
TVV3-G3(NYU)             ------------------------------------------------------------
TVV3-JH32A4              ---NGRPDLSDVPATGSLS-------NLITLSKASRLPYRKLREGVRASDYTVARELASA
TVV3-NYCA04              ---NGRPDLSDVPATGSLS-------NLITLSKASRLXXXXRREGVRVSDYTVARELACA
TVV3-NYCG31              ------------------------------------------------------------
TVV3-B7RC2               ---SGRPDVSXVPATGSLS-------NLISLSKASRLPYRKLKEGVKASDYTVARELASA
TVV3-NYCC37              ------------------------------------------------------------
TVV3-NYCE32              ------------------------------------------------------------
TVV3-UR1                 ---RGRPDLSDVPATGSLS-------NLIYLSKASRLPYRKLKEGVRAADYTVARELACA
TVV3-NYCF20              ------------------------------------------------------------
TVV3-OC3                 ---RGRPSLSDIPATGSLS-------NLIDLSKASRLPYRKLKEGLRASDYTVARELASA
TVV3-OC5                 ---RGRPDLSDVPATGSLS-------NLISLSKASRLPYRKRQNGVRVSDYTVARELACA
TVV3-NYCD15              ---SGRPDVSAVPATGSLS-------NLINLSNASRLPYRKLKEGVSVSDYTVARELACA
TVV3-SD2-11591*          ------------------------------------------------------------
TVV4-NYCD15              ------------------------------------------------------------
TVV4-OC3                 R--RPLCPLKGSNCAVALH-------VDGQLTRASRVPYRKLTPSHLNCSKRCARQLAVI
TVV4-OC5                 R--RPLCPLKGSNCAAALH-------VDGQLYRASRLPYRKLTTSHLNCSKHCARQLAVI
TVV4-OC4                 R--RPLCPLKGSNRAVALH-------VDGQLDRASRVPYRKLAPCHLNCSKRCARQLAVI
TVV4-NYCE32              ------------------------------------------------------------
TVV5-NYCA04              TYVRRHEAISPTQRGKYQT-------SLTPKYSTSRLPNRTVGARGKSLFGGAARLLAYI
TVV5-SD2-11591*          TYVRGDEAISPTQRGKYQT-------SRTLKYPASRLPCRTASARGKGLFGGAARLLAYI
TVV5-NYCC37              TYVQGDRAISPTLRGKHQT-------SITSKPPTSRLPNRTVDARGKGLFGGTARLLAYI
TVV5-NYCE32              TYVQGDRAISPPLRGKHQI-------SVTPKLSASRLPNRTVDARGKGLFGGTARLLAYI
TVV5-NYCD15              TYVQGDRAISPPMRGTHQT-------SFTPKLPTSRLPNRTVEARGKGLFGGTARLLAYI
TVV5-NYCG31              LMSRE-------------------------------------------------------
                                                                            

TVV1-BRIS/92/STDL/B7268  RNAVKMTGEHE---LPPNQLPSDDDLLLTYAKILLYDYITHFPKHRH--------RNPNL
TVV1-T5                  VNSVKMTGEND---LPPNQLPHDDDLLFTYAKILLYDYISYFPKFRH--------NNPDL
TVV1-GOR/03/PNGIMR/69    LNAVKMTGEGD---LPPDQLPYDDDLLLTYAKILLYDYITHFPKHRY--------KNPNI
TVV1-NYCD15              LNAVKMTGEGD---LPPDQLPYDDDLLLTYAKILLYDYLTHFPKHRY--------NNPKK
TVV1-IH2                 LNAVKMTGEGD---LPPDQLPYDDDLLLTYAKILLYDYITHFPKHRY--------KNPKI
TVV1-NYCA04              LNAVKMTGEGD---LPPDQLPYDDDLLLSYAKILLYDFTTHFPKSRY--------NNPKI
TVV1-UH9                 LNAVKMTGEGD---LPPDQLPYDDDLLLTYAKILLYDYITHFPKYRY--------NNPKI
TVV1-OC4                 LNAVKMTGEGD---LPPDQLPYDDDLLLSYAKILLYDYITHFPKHRY--------NNPKI
TVV1-OC3                 LNAVKMTGEGD---IPPDQLPYDDDLLLSYAKILLYDYITHFPKYRY--------NNPKI
TVV1-NYCE32              LNAVKMTGEHD---LPPDQLPYDDDLLLSYAKILLYDYITHFPKYRY--------NNPRT
TVV1-NYCC37              LNTVKMTGEGD---LPPDQLPQDDDLLFTYAKILLYDYISHFPEFRY--------KNPKF
TVV1-NYCG31              LNAVKMTGEGD---LPPNQLPYDDDLLFTYAKILLYDYISHFPEFRY--------KNPSL
TVV1-T1                  LNAVKMVGEGD---LPPNQLPYDDDLLFTYAKILLYDYISHFPEFRH--------KNPRL
TVV1-C344                LNAVKMVGEGD---LPPNQLPYDDDLLFTYAKILLYDYISHFPEFRH--------KNPRL
TVV1-NYCF20              VNSVKMTGEDQ---LPPNQLPYGDDLLFIYTEILLYNYISLFPKFRY--------KNPNL
TVV1-G3(UU)              VNSVKMTGEDQ---LPPNQLPYGDDLLFIYTEILLYNYISLFPKFRY--------KNPDL
TVV1-SD2-11591*          VNSVKMTGEDQ---LPPNQLPYGDDLLFIYTEILLYNYISLFPKFRY--------KNPDL
TVV1-UR1                 VNSVKMTGEDQ---LPPNQLPYGDDLLLIYSEILLYNYISLFPKFRY--------KNPDL
TVV1-OC5                 VNSVKMTGVDQ---LPPNQLPYGDDLLFIYAEILLYNYISLFPKFRY--------KNPDL
TVV2-G3(HMS)             YKSSDLHQQLD-HAIPQSYLTFLEWLL-KMDPDNEKDSIRHFPNRDN---YEVIANSLRN
TVV2-G3(NYU)             YKSSDLHQQLD-HAIPQSYLTFLEWLL-KMDPDNEKDSIRHFPNRDN---YEVIANSLRN
TVV2-T016(HHUD)          YKSSDLHQQLD-HAIPQSYLTFLEWLL-KMDPDNEKDSIRHFPNHDN---HEVIANSLRN
TVV2-NYCD15              YKSSDLHRQLD-FTIPQSYLSFLEWLL-RSNPDNEKNSIRHFPNHDN---YQIITCNLRN
TVV2-UR1                 YKSSDLHRQLD-ITIPQSYLTFIEWLL-RMNPDNEKNSIRHFPNHDD---HEVITCSLRN
TVV2-OC3                 YKSSDLHQQLD-FTIPQSYLTFLEWLL-RMNPDNQKSSIRHFPNYDN---QEVITCNLRN
TVV2-GOR/03/PNGIMR/69    YKSSDLHRQLD-TVIPQSYLTFLEWLL-RMDPANEKSSIRHFPAKDN---YETITCNLRN
TVV2-NYCC37              ------------------------------------------------------------
TVV2-T1                  YKSSDLHRQLD-TMIPQSYLTFLEWLL-RIDPHNEKSSIRHFPSQDN---HEVITHSLRN
TVV2-OC5                 YKSSDLHRQLD-IMIPQSYLTFLEWLL-RISPNREINSIRHFPSQDN---HEIITCTLRN
TVV2-B7RC2               YKSSDLHRQLD-SVIPQSYLTFLEWLL-RMDPTNEKNSIRHFPSQDN---HEIIKCSLRN
TVV2-C76                 YKSSDLLRQLP-TMIPHSYKTFLVWLL-RIDPHNEKSSIRHFPSQDN---HEVITHSLRN
TVV2-C351                YKSTDLHRQLD-TMIPQSYLTFLEWLL-SFDPHNVKSSIRHFPSQDF---HEVITHSLSF
TVV3-G3(HMS)             FRNSRLTRQMD-HVSDIAYLNFLRWVLLPYNGQTLRPHPSVWRQTPY-----PEHVNLKF
TVV3-G3(NYU)             ------------------------------------------------------------
TVV3-JH32A4              FRNSRLTRQMD-HVSDIAYLNFLRWVLLPYNGQTLRPHPSVWRQTPY-----PEHVNLKF
TVV3-NYCA04              FRNSRLTRQMD-HVTDIAYLNFLRWVLLPYNGQTLRPHPSTWRPTPY-----PEHVNLKF
TVV3-NYCG31              ------------------------------------------------------------
TVV3-B7RC2               FRNSRLTRQMD-HVTDIAYLNFLRWVLLPYNGRTVRPHPTMWNQTPY-----PEHVNLKF
TVV3-NYCC37              ------------------------------------------------------------
TVV3-NYCE32              ------------------------------------------------------------
TVV3-UR1                 FRSSRLTRQMD-HVTDIAYLNFLRWVLLPYNGQTLRPHPTMWRQTPY-----PEHVNLKF
TVV3-NYCF20              ------------------------------------------------------------
TVV3-OC3                 FRNSRLTRQMD-HVTDIAYLNFLRWVLLPYNGQTLRPHPSKWSPTPY-----PEHVNLKF
TVV3-OC5                 FRNSRLTRQMD-HVTDIAYLNFLRWVLLPYNGQTVRPHPTEWGQTPY-----PEHVNLKF
TVV3-NYCD15              FRNSRLTRQMD-HVTDIAYLNFLRWVLLPYNGQTVRPHPTKWTQTPY-----PEHINLKF
TVV3-SD2-11591*          ------------------------------------------------------------
TVV4-NYCD15              ------------------------------------------------------------
TVV4-OC3                 YRYQTLSPQLT-EVSDSDYLAFLRWVLLPYTGATNRPHPKRWPKPFY-----PAEVSLKF
TVV4-OC5                 YRYQTLSPQLT-EVSDADYLAFLRWVLLPYTGATNRPHPKRWPKPFY-----PREVNLKF
TVV4-OC4                 YRYQTLSRQLP-EVSDEDYLAFLRWVLLPYTGATNRPHPKRWPKPFY-----PREVNLKF
TVV4-NYCE32              ------------------------------------------------------------
TVV5-NYCA04              YVAQKTHKQYDYDLTTQEYIRFLRWFT---TVDHVNNSIRNILQTKYDTKPIPIETDLRN
TVV5-SD2-11591*          YVAQKTHKQCDFDITTQDYIKFLRWLT---TVNNVKNSIRNILQTKYDTQPIPSETDLRN
TVV5-NYCC37              YVAQKTHKQLTFDPTTREYIQFIRWLT---TVDHIKNSVRNVLQTKYDTQPIPDQTDLRN
TVV5-NYCE32              YVAQKTHKQLDFDPTTREYIQFLRWLT---TVDHIKNSVRNVLQTKYDTQPIPDQTDLRN
TVV5-NYCD15              YVAQKTHQQLDFDPTTQEYIRFLRWLT---TVDHIKDSVRNVLQTKYDTQPIPNQTDLRN
TVV5-NYCG31              ------------------------------------------------------------
                                                                            

TVV1-BRIS/92/STDL/B7268  LDEETELRLFPIKTDSAARNKVNFYARSLWNDATTDKSAFK----PGTYNDTVAGLLMWQ
TVV1-T5                  LDHKTELELFPLKADSAARNKANFYARTLWNDTITDKSAFK----PGTYNDTVAGLLLWQ
TVV1-GOR/03/PNGIMR/69    LTQETELQLFPLKTDSAARNKVNFYARSLWNETTTDKSAFK----PGTYNDTVAGLLMWQ
TVV1-NYCD15              LTQETELQLFPLKTDSAARNKVNFYARLLWNETITDKSAFK----PGTYNDTVAGLLMWQ
TVV1-IH2                 LTPETELQLFPLKTDSAARNKVNFYARSLWNETTTDKSAFK----PGTYNDTVAGLLMWQ
TVV1-NYCA04              LTQETELQLFPLKEDSAARNKVNFYARLLWNETTTDKRAFK----PGTYNDTVAGLLMWQ
TVV1-UH9                 LTQETEIQLFPLKEDSAARNKVNFYTRLLWNEATSDKKAFK----PGTYNDTVAGLLMWQ
TVV1-OC4                 LTQETELQLFPLKDDSAARTKVNFYARLLWNEATSDKTAFK----PGTYNDTVAGLLMWQ
TVV1-OC3                 LTQTTELQLFPLKDDSAARNKVNFYARLLWNEATSDKKAFK----PGTYNDTVAGLLMWQ
TVV1-NYCE32              LTQETELQLFPLKNDSAAKNKVNFYARLLWNEATSDKKAFK----PGTYNDTVAGLLMWQ
TVV1-NYCC37              LTQETELQLFPLKKDSAARTKANFYARTLWNDTTTDKTAFK----PGTYNDTVAGLLMWQ
TVV1-NYCG31              LTHETELQLFPLKEESAARTKTNFYARTLWNDTTSEKTAFK----PGTYNDTVAGLLMWQ
TVV1-T1                  LTSETELQLFPLKENSAARTKANFYARTLWNETTSDKSAFK----PGTYNDTVAGLLMWQ
TVV1-C344                LTSETELQLFPLKENSAARTKANFYARTLWNETTSDKSAFK----PGTYNDTVAGLLMCQ
TVV1-NYCF20              LNQETELQLFPLKTDSAARNKANFYARSLWNEAETDKTAFK----PGTYNDTVAGLLMWQ
TVV1-G3(UU)              LNKETELQLFPLKTDSAARNKANFYARSLWNEAKTDKTAFK----PGTYNDTVAGLLMWQ
TVV1-SD2-11591*          LNQETELQLFPLKTDSAARNKANFYARSLWNEAKTDKTAFK----PGTYNDTVAGLLMWQ
TVV1-UR1                 LNQETELQLFPLKTDSAARNKANFYARSLWNEAKTDKTAFK----PGTYNDTVAGLLMWQ
TVV1-OC5                 LNQETELQLFPLKTDSAARNKANFYARSLWNEAKTDKTAFR----PGTYNDTVAGLLMWQ
TVV2-G3(HMS)             LTKEQEIELFPIKDIIQANRRVNAYARNLLDASPLPDFALQQMLLPKTANDVVCGILLLG
TVV2-G3(NYU)             LTKEQEIELFPIKDIIQANRRVNAYARNLLDASPLPDFALQQMLLPKTANDVVCGILLLG
TVV2-T016(HHUD)          LTKEQEIELFPIKDIIQANRRVNAYARNLLDASPLPDFALQQMLLPKTANDVVCGILLLG
TVV2-NYCD15              LTKDKEIELFPIKDIIQANRRVNAYARNLLDASPLPDFALQQMLLPKTANDVVCGILLLG
TVV2-UR1                 LTKEQEIELFPIKDIIQANRRVNAYARNLLDASPLPDFALQQMLLPKTANDVVCGILLLG
TVV2-OC3                 LTKEQEIELFPIKDIIQANRRVNAYARNLLDASPLPDFALQQMLLPKTANDVVCGILLLG
TVV2-GOR/03/PNGIMR/69    LTKEEEITLFPIKDIIQANRRVNAYARNLLDASPLPDFALQQMLLPNTANDVVCAILLLG
TVV2-NYCC37              ------------------------------------------------------------
TVV2-T1                  LTKEQEITLFPIKDIVQANRRVNAYARNLLDASPLPDFALQQMLLPNTANDVVCAILLLG
TVV2-OC5                 LSKEQEIMLFPIKDIIQANRRVNAYARNLLDASPLPDFALQQMLLPNTANDVVCAILLLG
TVV2-B7RC2               LTKEQEISLFPIKDIIQANRRVNAYARNLLDASPLPDFALQQMLLPNTANDVVCAILLLG
TVV2-C76                 LTKEQDFTLFPIIDIVQAKGRVNGYGRNLLDGSPLPDFALQQMLLPNTANDVVCAILLLG
TVV2-C351                LTKEQEITLFPIKDIVQANRRVNAYARNLLDASPLPDGALQLMLLPNTANDVVCAILLLG
TVV3-G3(HMS)             LNKEMELELFPLKKAPQADLKVNCYARNILASTELTDELLKQSLPIGLNNDSVCGIVIVL
TVV3-G3(NYU)             ------------------------------------------------------------
TVV3-JH32A4              LNKEMELELFPLKKAPQADLKVNCYARNVLASTELTDDLLKQSLPIGLNNDSVCGIVIVL
TVV3-NYCA04              LSKEMELKLFPLKKAPQADLKVNCYARNILASTELTDDLLKQSLPIGLNNDSVCGIVIVL
TVV3-NYCG31              ------------------------------------------------------------
TVV3-B7RC2               LNKEMELELFPLKKAPQADLKVNCYARNVLASTELTDGLLKQCLPIGLNNDSVCGIVIVL
TVV3-NYCC37              ------------------------------------------------------------
TVV3-NYCE32              ------------------------------------------------------------
TVV3-UR1                 LSKETELELFPLKKAPQADLKVNCYARNILASTELTDDILKQSLPIGLNNDSVCGIVIVL
TVV3-NYCF20              ------------------------------------------------------------
TVV3-OC3                 LTKEIELELFPLKKAPQADLKVNCYARNILASTELTDDLLKQCLPVGLNNDSVCGIVIVL
TVV3-OC5                 LSKEMELELFPLKKAPQADLKVNCYARNILASTELTDDLLKRCLPVGLNNDSVCGIVIVL
TVV3-NYCD15              LSKEMELELFPLKKAPQADLKVNCYARNILASTELTDGILKQCLPIGLNNDSVCGIVIVL
TVV3-SD2-11591*          ------------------------------------------------------------
TVV4-NYCD15              ------------------------------------------------------------
TVV4-OC3                 LDKKTELQLFPLKKAPQADLKVNCFARNLLYSSPLSDRILKQCIPVGTNNDTVCGLVILL
TVV4-OC5                 LDKETELQLFPLKKVPQADLKVNCFARNLLYSSPLSDRILKQCIPVGTNNDTVCGLIILL
TVV4-OC4                 LDKETELQLFPLKKVPQADLKVNCFARNLLYSSPLSDRVLKACIPVGTNNDTVCGLLVLL
TVV4-NYCE32              ------------------------------------------------------------
TVV5-NYCA04              LTKEEELLLFPIKHVTQADLKVNLYARLCLAASPLPDFVLRATLHCGLYNDVACAVLVLG
TVV5-SD2-11591*          LTKEEEMLLFPIKRVPQADLKVNLYARLCLAASPLPDFVLRATLHCGLYNDVACAVLVL-
TVV5-NYCC37              LTKEEEMLLFPIKRVPQADLKVNLFARLCLAASPLPDFVLRAALHCGLYNDVACAVIVLG
TVV5-NYCE32              LTKEEEMLLFPIKRVPQADLKVNLFARLCLAASPLPDFVLRAALHCGLYNDVACAVIALG
TVV5-NYCD15              LTKEEEMLLFPIKRVPQADLKVNLFARLCLAASPLPDFVLRAALHRGLYNDVACAVVVLG
TVV5-NYCG31              ------------------------------------------------------------
                                                                            

TVV1-BRIS/92/STDL/B7268  QCALMWSLPNSIINRTISGVCDALTDRTSLTLLKRLSDWLKQLGLAYAPIPRLFIELSTL
TVV1-T5                  QCALMWSLPKSVINRTISGVCDALTNRTSLTLLKRISDWLKQLGLACSPIHRLFIELPTL
TVV1-GOR/03/PNGIMR/69    QCALMWSLPHSVINKTISGVCDALTDRTSLTLLKRISDWLKQLGLAYSPVLRLFIELPTL
TVV1-NYCD15              QCALMWSLPHSVINKTISGVCDALTDRTSLALLKRISDWLKQLGLAFSPIHRLFIELPTL
TVV1-IH2                 QCALMWSLPHSVINKTISGVCDALTDRTSLALLKRISDWLKQLGLAFSPIHRLFIELPTL
TVV1-NYCA04              QCALMWSIPKSIINRVISGVCDALTDRTSLTLLKRISDWLKQLGLAYSPIHRLFIELPTL
TVV1-UH9                 QCALMWSIPQSIINRTISGVCDALTDRTSLTLLKRISDWLKQLGLAYSPIHRLFIELPTL
TVV1-OC4                 QCALMWSVPQSIINRVISGVCDALTDRTSLALLKRISDWLKQLGLAYSPIHRLFIELPTL
TVV1-OC3                 QCALMWSVPQSIINRVISGVCDALTDRTSLALLKRISDWLKQLGLAYSPIHRLFIELPTL
TVV1-NYCE32              QCALMWSIPQSIINRVISGVCDALTDRTSLALLKRISDWLKQLGLAYSPIHRLFIELPTL
TVV1-NYCC37              QCALMWSLPKLVIDKTISGVCDALTERTSLALLKRISDWLKQLGLACSPIFRLFIELPTL
TVV1-NYCG31              QCALMWSLPKLIINKTISGVCDALTERTSLALLKRISDWLKQLGLACSPIFRLFIELPTL
TVV1-T1                  QCALMWSLPKLIINKIISGVCDALTEKVSLTLLKRISDWLKQLGLAYSPIFRLFIELPTL
TVV1-C344                QCALMWSLRKLIINKIISGVCDALTEKVSLTLLKRISDWLKQLGLAYSPIFRLFIELPTL
TVV1-NYCF20              QCALMWSLPRSVINRTISGVCDALTERTSLALLKRISDWLKQLGLACSPIHRLFIELPTL
TVV1-G3(UU)              QCALMWSLPRSVINRTISGVCDALTERTSLALLKRISDWLKQLGLACSPIHRLFIELPTL
TVV1-SD2-11591*          QCALMWSLPRSVINRTISGVCDALTERTSLALLKRISDWLKQLGLACSPIHRLFIELPTL
TVV1-UR1                 QCALMWSLPRSVINRTISGVCDALTERTSLALLKRISDWLKQLGLACSPIHRLFIELPTL
TVV1-OC5                 QCALMWSLPRSVINRTISGVCDALTERTSLALLKRISDWLKQLGLACSPIHRLFIELPTL
TVV2-G3(HMS)             EVLWLLRCPISIIVGVSRAICR------NDSFLKDLSDFNKMLGLTKIPIANCLTELNSL
TVV2-G3(NYU)             EVLWLLRCPISIIVGVSRAICR------NDSFLKDLSDFNKMLGLTKIPIANCLTELNSL
TVV2-T016(HHUD)          EVLWLLRCPISIIVGISRAICR------NDSFLKDLSDFNKMLGLTKIPIANCLTELNSL
TVV2-NYCD15              EILWSLRCPISIIVGISRAICR------NDSFLKDLSDFNKMLGLTRIPIANCLTELNSL
TVV2-UR1                 EVLWMLRCPISIIVGISRAICR------NDSFLKDLSDFNKMLGLTKIPIANCLTELNSL
TVV2-OC3                 EVLWLLRCPISIIVGISRAICR------NDSFIKDLSDFNKMLGLTKIPIANCLTELNSL
TVV2-GOR/03/PNGIMR/69    EVLWLLRCPISIIISVSRAICR------NDSFLKDLSDFNKMLGLTKIPIANCLTELNTL
TVV2-NYCC37              ------------------------------------------------------------
TVV2-T1                  EVLWMLRCPISIIVNISRAICR------NDSFLKDLSDFNKMLGLTKIPIANCLTELNTL
TVV2-OC5                 EVLWMLRCPISIIVNISRAICR------NDSFLKDLSDFNKMLGLTKIPIANCLTELNTL
TVV2-B7RC2               EVLWSLRCPISIIINISRAICR------NDSFLKDLSDFNKMLGLTKVPIANCLTELNTL
TVV2-C76                 VVLSMLRSPISIIVNISRAICR------NDSLLKDLSDFNKMLGLPRIPIANCLTELNTL
TVV2-C351                DVLWMLRCPISIIVNISRAICG------NDSFLKVLSDFNKMLGLTKIPLANCLTELNTL
TVV3-G3(HMS)             ELLLIAGVPSKLLPIIGQAIAN------KDPFIKELSDFNKMIGATSSRIANILTECNTL
TVV3-G3(NYU)             ------------------------------------------------------------
TVV3-JH32A4              ELLRIAGVPSKLLPIIGQAIAN------KDPFIKELSDFNKMIGATTSRIANILTECNTL
TVV3-NYCA04              ELLLIAGVPCKLLPTIGQAIAN------KDPFIKELSDFNKMIGATTSRIANILTECNTL
TVV3-NYCG31              ------------------------------------------------------------
TVV3-B7RC2               ELLLIAGVPSKLLPVIGQAIAN------KDPFIKELSDFNKMIGATSSRIANILTECNTL
TVV3-NYCC37              ------------------------------------------------------------
TVV3-NYCE32              ------------------------------------------------------------
TVV3-UR1                 ELLLIAGVPSKLLPVIGQAIAN------KDPFIKELSDFNKMIGATTSRIANILTECNTL
TVV3-NYCF20              ------------------------------------------------------------
TVV3-OC3                 ELLLIAGVPSKLLPIIGQAIAN------KDPFIKELSDFNKMIGATTSRIANILTECNTL
TVV3-OC5                 ELLLIAGVPSKLLPVIGQAIAN------KDPFIKELSDFNKMIGATSSRIANILTECNTL
TVV3-NYCD15              ELLLIAGVPSKLLPVIGQAIAN------QDPFIKELSDFNKMIGATSSRIANILTECNTL
TVV3-SD2-11591*          ------------------------------------------------------------
TVV4-NYCD15              ------------------------------------------------------------
TVV4-OC3                 ELLFEAGVPLDLLPTISVAIAK------NDPFVKALSDFNKMTGATTSHIANLLTECTTL
TVV4-OC5                 ELLFEAGVPLDLLPIISVAIAK------NDPFVKALSDFNKMTGATTSHIANLLTECATL
TVV4-OC4                 ELLFEAGVPLDLLPTISVAIAK------NDPFVKALSDFNKMTGATTSNIANLLTECTTL
TVV4-NYCE32              ------------------------------------------------------------
TVV5-NYCA04              ELLDRLHVPLDIVVS---------------------------------------------
TVV5-SD2-11591*          ------------------------------------------------------------
TVV5-NYCC37              ELLDRIHVPLDIVVTIMRAVAH------NDPCLKDLSDFNKMLGLCHNQIANCLTELATL
TVV5-NYCE32              ELLDRIHVPLDIVVTIMRAVAH------NDPCLKDLSDFNKMLGLCHNQIANCLTELATL
TVV5-NYCD15              ELLDRMHVPLDIVVTIMRAVAH------NDPCLKDLSDFNKMLGLCHNQVANCLTELATL
TVV5-NYCG31              ------------------------------------------------------------
                                                                            

TVV1-BRIS/92/STDL/B7268  LGRGAIPGDPIKDIKHRLTFNPHI-TVDVPQDQLHDLIYKLLSRNLNNTKS-NDFEYHLE
TVV1-T5                  LGRGAIPGDADKDIKHRLAFDPSI-TVDVPKEQLHLLIYRLLSRNLNITKV-NSFEHHLE
TVV1-GOR/03/PNGIMR/69    LGRGAIPGDAIKDMKHRLKFDPSI-TVEVPKDLLHTLIYRLLSRNLNISKA-NSFEHHLE
TVV1-NYCD15              LGRGAIPGNATKDIKHRLEFDPSI-TVDVPRDSLHSLIYRLLSRNLNISKM-SSFEHHLE
TVV1-IH2                 LGRGAIPGNAIKDIKHRFKFDPSI-TVDVPKDLLHSLIYRLLSRNLDISKK-NSFEHHLE
TVV1-NYCA04              LGRGAIPGNAAQDIKHRLTFNPSI-TVDVAQDQLHRLIYRLLSRNLNTTKI-DSFEDHLE
TVV1-UH9                 LGRGAIPGDAAHDIKHRLTFDPSI-TVDVPTDQLHRLIYRLLSRNLNITTV-DSFEDHLE
TVV1-OC4                 LGRGAIPGDAIHDIKHRLKFDPSI-TVDVPTDQLHRLIYRLLSRNLKVTTL-DSFEDHLE
TVV1-OC3                 LGRGAIPGNAILDIKHRLTFDPSI-TVDVPTDRLHRLIYRLLSRNLHITTA-SSFEDHLE
TVV1-NYCE32              LGRGAIPGNAVQDIKHRLTFNPST-TVDVPSDQLHRLIYRLLSRNLNITKI-DSFEDHLE
TVV1-NYCC37              LGRGAIPGNSTLDLKHRLRYDPSM-TVDVPRNQLHDLIYRLLSRNLQNMKV-NSFEQHLE
TVV1-NYCG31              LGRGAIPGDSKLDMKHRLTYNPSI-TIDVPKDQLHNLIYKLLSRNLHITEI-KSFEHHLE
TVV1-T1                  LGRGAIPGDAALDMKHRLTYNPLM-TVDVPKTQLHDLIYRLLSRNYNNTKI-SSFEHHLE
TVV1-C344                LGRGAIPGDAALDMKHRLTYNPLM-TVDVPKTQLHDLIYRLLSRNYNNTKI-SSFEHHLE
TVV1-NYCF20              LGRGAIPGDSVKDMKHRLKFDPSI-TVDVPRDQLHDLIYRLLSRNLNIANV-DSFEHHLE
TVV1-G3(UU)              LGRGAIPGDSAKDMKHRLKFDPSI-TVDVSRDQLHDLIYRLLSRNLNITNV-DSFDHHLE
TVV1-SD2-11591*          LGRGAIPGDSVKDMKHRLKFDPST-TVDVPRDQLHDLIYRLLSRNLNITNV-ESFDHHLE
TVV1-UR1                 LGRGAIPGDSVKDMKHRLKFDPSI-TVDVPRDQLHDLIYRLLSRNLHITNV-ESFDHHLE
TVV1-OC5                 LGRGAIPGDNVKDMKHRLKFDPSI-TVDVPKDELHALIYRLLSRNLNITKV-DSFEHHLE
TVV2-G3(HMS)             QGRGVTSGDAKRDLTHRID-DVNSHEAKISRENLKEAINQIYKEEINRKEVPDTFKQHVF
TVV2-G3(NYU)             QGRGVTSGDAKRDLTHRID-DVNSHEAKISRENLKEAINQIYKEEINRKEVPDTFKQHVF
TVV2-T016(HHUD)          QGRGVTSSDAKRDLTHRID-DVNSHEAKISRENLKEAIRQIYKEEINRKETPDTFKQHVF
TVV2-NYCD15              QGRGVTSSDAKRDLTHRID-DVNSHEAKISKETLKEAINHIYKEEINKKEVPDTFKQHVF
TVV2-UR1                 QGRGVTSSDAKRDLTHRID-DVNPHEAKISRENLKQAINNIYREEISKKEVPDTFKQHVF
TVV2-OC3                 QGRGVTSSDAKRDLTHRID-DVNPHEAKISREILKEAINHIYKEEINKTEVPDTFKQHVF
TVV2-GOR/03/PNGIMR/69    QGRGVTSSDAKRDLTHRID-DVNPHEAKISRENLKKAINQIYREEINKKEVPDTFKQHVF
TVV2-NYCC37              ------------------------------------------------------------
TVV2-T1                  QGRGVTSSDAKRDLTHRIA-DVNPHEAKISRENLREAINQIYKEEITRKEVPDTFKQHVF
TVV2-OC5                 QGRGVTSSDAKRDLTHRIA-DVNPHEAKISRENLKEAINQIYREEITKKEIPDTFRQHVF
TVV2-B7RC2               QGRGVTSSDAKRDLTHRIA-DVNSHEAKISRENLKEAINQIYREEINKKEIPDTFKQHVF
TVV2-C76                 QGRGVTSSDAKRDLTHRRA-DVNPHVAKISRENLTEAINQIYKEEISRKELPDTFKQDVF
TVV2-C351                QGRGVTSCDGKSDFTYLIA-DVNPHDSKISRENLREAMYQICKEEITRKEVFDSFKQHVF
TVV3-G3(HMS)             IGRGVKSSDPSADLYHRVAPEGNRHEAKIPRHILIEAINKIYKNEMTDMPPPGDFKLHLI
TVV3-G3(NYU)             ------------------------------------------------------------
TVV3-JH32A4              IGRGVKSSDPSADLYHRVAPEGNRHEAKIPRHILIEAINKIYKNEMTDMPPPGDFKLHLI
TVV3-NYCA04              IGRGVKSSDPSADLYHRVAPEGNRHEAKISRHILIEAINKIYKNEMTDMPPPGDFKLHLI
TVV3-NYCG31              ------------------------------------------------------------
TVV3-B7RC2               IGRGVESSDPSADLYHRVAPEGNRHEAKISQHILIEAINKIYKNEMTDMPPPGDFMLHLI
TVV3-NYCC37              ------------------------------------------------------------
TVV3-NYCE32              ------------------------------------------------------------
TVV3-UR1                 IGRGVKSSDPSADLYHRVAPEGNRHEAKISRHILIEAINKIYKNEMTDMPPPGDFMLHLI
TVV3-NYCF20              ------------------------------------------------------------
TVV3-OC3                 IGRGVKSSDPSADLYHRVAPEGNRHEAKISRHILIEAIDKIYKNEMTSMPPPGDFMLHLI
TVV3-OC5                 IGRGVKSSDPSADLYHRVAPEGNRHEAKISRHILIEAINKIYKNEMTDMPPPGDFMLHLI
TVV3-NYCD15              IGRGVKSSDPSADLYHRVTPEGNRHEAKISQHILIEAINKIYKNEMTDMPPPGDFMLHLI
TVV3-SD2-11591*          ------------------------------------------------------------
TVV4-NYCD15              ------------------------------------------------------------
TVV4-OC3                 LGRGVTASAPNADLYHRVAPEGNRHEAKISDDVLRSAIRTIYKQEIKDCPKPGDFGLHLL
TVV4-OC5                 LGRGVAGSEPNVDLYHRVAPEGNPHEAKISDDVLRSAIRTIYKQEIKDCPKPGDFRLHLL
TVV4-OC4                 LGRGVTASAPSADLYHRVAPEGNRHEAKVSDDVLYSAIRTIYKQEIKDCPKPGDFGLHLL
TVV4-NYCE32              ------------------------------------------------------------
TVV5-NYCA04              ------------------------------------------------------------
TVV5-SD2-11591*          ------------------------------------------------------------
TVV5-NYCC37              QGRGCPGKEPSEDSRHRLNAEPNPHEAQPDPEQLKQAIRKIYNEEFRRCGYPDSFSNHVH
TVV5-NYCE32              QGRGCPGKEPSEDSRHRLNAEPNPHEAKPDPEQLKQAIRKIYNEEFRRCGYPDSFSNHVH
TVV5-NYCD15              QGRGCPGKEPSEDSRHRLNAEPNPHEAQPDSLELKKAIRKIYTEEFRRCGYPDSFSNHVH
TVV5-NYCG31              ------------------------------------------------------------
                                                                            

TVV1-BRIS/92/STDL/B7268  ERLLWSKSGSHYYPDDKVNELLPHQPTRKEFLDVVTVDYIKQCAPHVFIRQSRKLEHGKE
TVV1-T5                  ERLLWSKSGSHYYPDDKINELLPPQPTRKEFLDVVTTEYIKECKPQVFIRQSRKLEHGKE
TVV1-GOR/03/PNGIMR/69    ERLLWSKSGSHFYPDEWINQLLPKQPTRKEFLDVVTVDYIKQCQPQIYIRQSRKLEHGKE
TVV1-NYCD15              ERLLWSKSGSHFYPDEEVNQLLPKQPTRKEFLDVVTADYIKQCEPQVYIRQSRKLEHGKE
TVV1-IH2                 ERLLWSKSGSHFYPDEMIDQLLPKQPTRKEFLDVVTADYIKQCAPRTYIRQSRKLEHGKE
TVV1-NYCA04              ERLLWSKSGSHYYPDDEVNRLLPHRPTRKEFLDIVTVDYIKRCKPQVFIRQSRKLEHGKE
TVV1-UH9                 ERLLWSKSGSHYYPDDEVNKLLPHRPTRKEFLDIVTVDYIKRCKPQVFIRQSRKLEHGKE
TVV1-OC4                 ERLLWSKSGSHYYPDDEVNKLLPHRPTRKEFLDIVTVDYIKRCKPQVFIRQSRKLEHGKE
TVV1-OC3                 ERLLWSKTGSHYYPDDEVNKLLPHRPTRKEFLDIVTVDYIKRCKPQVFIRQSRKLEHGKE
TVV1-NYCE32              ERLLWSKSGSHYYPDDKVNQLLPHRPTRKEFLDIVTVDYIKRCKPQVFIRQSRKLEHGKE
TVV1-NYCC37              ERLLWSRSGSHFYPDKEIDDLLPPQPTRKEFLDVVTTEYIKQCTPQVFIRQSRKLEHGKE
TVV1-NYCG31              ERLLWSKPGSHFYPDEEVNNLLPPRPTRKEFLDIVTVDYIKQCKPQVFIRQSRKLEHGKE
TVV1-T1                  ERLLWSRSGSHYYPDEQIDQLLPPQPTRKEFLDIVTIDYIKQCKPQVFIRQSRKLEHGKE
TVV1-C344                ERLLWSRSGSHYYPDEQIDQLLPPQPTRKEFLDIVTIDYIKQCKPQVFIRQSRKLEHGKE
TVV1-NYCF20              ERLLWSKSGSHYYPDNEIDQLLPKQPTRKEFLDVVTVDYIKERKPQVFIRQSRKLEHGKE
TVV1-G3(UU)              ERLLWSKSGSHYYPDDKINQLLPKQPTRKEFLDVVTVDYIKECKPQVFIRQSRKLEHGKE
TVV1-SD2-11591*          ERLLWSKSGSHYYPDDEVDRLLPKQPTRKEFLDVVTVDYIKKRKPQVFIRQSRKLEHGKE
TVV1-UR1                 ERLLWSKSGSHYYPDEEVNRLLPNQPTRKEFLDVVTVDYIKECKPQVFIRQSRKLEHGKE
TVV1-OC5                 ERLLWSKSGSHYYPDDRINQLLPKQPTRKEFLDVVTVDYIKECKPHVFIRQSRKLEHGKE
TVV2-G3(HMS)             SSPLWVKKGAHHHPN------FKSYDNRLEFVENVDLDRVLQSRPAVYITQASKLEHGKT
TVV2-G3(NYU)             SSPLWVKKGAHHHPN------FKSYDNRLEFVENVDLDRVLQSRPAVYITQASKLEHGKT
TVV2-T016(HHUD)          SSPLWVKKGAHHHPH------FESYDNRLEFVENVDLDRVLQSRPAVYITQASKLEHGKT
TVV2-NYCD15              SSPLWVKKGAHHHPH------FKSYDNRLEFVENINLDRVLQSHPAVYITQASKLEHGKT
TVV2-UR1                 SSPLWVKKGAHHHPH------FESYDNRLEFVENVNLDRVLQSHPAVYITQASKLEHGKT
TVV2-OC3                 SSPLWVKKGAHHHPH------FKSYDNRLEFVENVDLDRVLQSHPAVYITQASKLEHGKT
TVV2-GOR/03/PNGIMR/69    SSPLWVKKGAHHHPH------FESYDNRLEFVENVDLDRVLQSRPAVYITQAPKLEHGKT
TVV2-NYCC37              ------------------------------------------------------------
TVV2-T1                  TSPLWVKKGAHHHPL------FGSYDNRLEFVENVDLDRVLKSHPAVYITQAPKLEHGKT
TVV2-OC5                 TSPLWVKKGAHHHPH------FKSYDNRLEFVENVDLDEVLQSRPAVYITQAPKLEHGKT
TVV2-B7RC2               SSPLWVKKGAHHHPH------FKSYDNRLEFVENIDLDRVLQSRPAVYITQAPKLEHGKT
TVV2-C76                 TFPLWVKKGAHHHPL------FGSYDNRLELVENLELDRVLKSQAAVYITQAPKLEHGKT
TVV2-C351                TSGYWSKKGAHHHPL------FGSYDNVLECVENVDLDRVLKSHRAVYITQAPKLEHGKT
TVV3-G3(HMS)             TSPLWCKAGSHHHPH------FAKYSSRLEFVMDVPADKIAAEPPAVYITQAEKLEHGKT
TVV3-G3(NYU)             ------------------------------------------------------------
TVV3-JH32A4              TSPLWCKAGSHHHPH------FAKYSSRLDFVMDVPADKIAAVPPSVFITQAEKLEHGKT
TVV3-NYCA04              TSPLWCKAGSHHHPH------FAKYGSRLEFVMDVSADKIAAEPPSVYITQAEKLEHGKT
TVV3-NYCG31              ------------------------------------------------------------
TVV3-B7RC2               TSPLWCKAGSHHHPH------FAKYDSRLEFVMDVPADKIAAEPPAVYITQAQKLEHGKT
TVV3-NYCC37              ------------------------------------------------------------
TVV3-NYCE32              ------------------------------------------------------------
TVV3-UR1                 TSPLWCKAGSHHHPH------FAKYDSRLEFVMDVPADKIAVEAPSVYITQAEKLEHGKT
TVV3-NYCF20              ------------------------------------------------------------
TVV3-OC3                 TSPLWCKAGSHHHPH------FAKYDSRLEFVMDVPADKIAAEPPSAYITQAEKLEHGKT
TVV3-OC5                 TSPLWCKAGSHHHPH------FAKYGSRLEFVMDVPADKIAAEPPAVYITQAEKLEHGKT
TVV3-NYCD15              TSPLWCKAGSHHHPH------FAHYGSRLEFVMDVPADKIAAEPPSVYITQAQKLEHGKT
TVV3-SD2-11591*          ------------------------------------------------------------
TVV4-NYCD15              ------------------------------------------------------------
TVV4-OC3                 TSPFWCKSGSHHHPQ------FPRYRNRLEFVMNTDPSAIMAVKPSVYITQAQKLEHGKT
TVV4-OC5                 TSPFWCKSGSHHHPE------FPSYRNRLEFVMNTDPDNIIAVKPSVYITQAQKLEHGKT
TVV4-OC4                 TSPFWCKSGSHHHPE------FPSYRNRLEFVMNTDPDSIAAVKPSVYITQAQKLEHGKT
TVV4-NYCE32              ------------------------------------------------------------
TVV5-NYCA04              ------------------------------------------------------------
TVV5-SD2-11591*          ------------------------------------------------------------
TVV5-NYCC37              SSPFWCKNGSHHHPH------YDNYLNRFEFCSSADLDNVLRESPAVYITQAQKLEHGKT
TVV5-NYCE32              SSPFWCKNGSHHHPH------YDNYLNRFEFCSSADLDKVLRESPAVYITQAQKLEHGKT
TVV5-NYCD15              SSPFWCKNGSHHHPN------YDNYLNRFEFCSSADLDKVLRESPAVYITQAKKLEHGKT
TVV5-NYCG31              ------------------------------------------------------------
                                                                            

TVV1-BRIS/92/STDL/B7268  RFIYNCDTVSYVYFDFVLKLFESGWQDSEAILSPGDYSSERLHAKISSYRYKAMLDYTDF
TVV1-T5                  RFIYNCDTVSYVYFDFILKLFETGWQDSEAILSPGDYTSERLHAKISSYKYKAMLDYTDF
TVV1-GOR/03/PNGIMR/69    RFIYNCDTISYVYFDFILKLFETGWQDSEAILSPGDYTSERLHTRISSYKYKAMLDYTDF
TVV1-NYCD15              RFIYNCDTVSYVYFDFILKLFETGWQDSEAILSPGDYTSEHLHTKISSYKYKAMLDYTDF
TVV1-IH2                 RFIYNCDTISYVYFDFILKLFETGWQDREAILSPGDYTSERLHTRISSYKYKAMLDYTDF
TVV1-NYCA04              RFIYNCDTISYVYFDYILKLFETGWQDSEAILSPGDYTSERLHAKISSYKYKAMLDYTDF
TVV1-UH9                 RFIYNCDTISYVYFDYILKLFETGWQDSEAILSPGDYTNDRLHTKISSYKYKAMLDYTDF
TVV1-OC4                 RFIYNCDTISYVYFDYILKLFETGWQDSEAILSPGDYTNERLHAKISSYKYKAMLDYTDF
TVV1-OC3                 RFIYNCDTISYVYFDYILKLFETGWQDGEAILSPGDYTNDRLHAKISSYKYKAMLDYTDF
TVV1-NYCE32              RFIYNCDTISYVYFDYILKLFETGWQDSEAILSPGDYTNERLHTKISSYRYKAMLDYTDF
TVV1-NYCC37              RFIYNCDTISYVYFDFVLKLFESGWQDSEAILSPGDFTSERLHARISSYKYKAMLDYTDF
TVV1-NYCG31              RFIYNCDTVSYVYFDFVLKLLESGWQDDEAILSPGDYTSERLHARISNYKYKAMLDYTDF
TVV1-T1                  RFIYNCDTISYVYFDFVLKLFESGWQDSEAILSPGDYSSECLHAKISGYKYKAMLDYTDF
TVV1-C344                RFIYNCDTISYVYFDFVLKLFESGWQDSEAILSPGDYSSECLHAKISGYKYKAMLDYTDF
TVV1-NYCF20              RFIYNCDTISYVYFDFILKFFEAGWQDSEAILSPGDYTGERLHARITSYKYKAMLDYTDF
TVV1-G3(UU)              RFIYNCDTVSYVYFDFILKLFEAGWQDSEAILSPGDYTGERLHARISNYKYKAMLDYTDF
TVV1-SD2-11591*          RFIYNCDTVSYVYFDFILKLFEAGWQDSEAILSPGDYTGERLHARISNYKYKAMLDYTDF
TVV1-UR1                 RFIYNCDTVSYVYFDFILKLFEAGWQDSEAILSPGDYTGERLHARISSYKYKAMLDYTDF
TVV1-OC5                 RFIYNCDTISYVYFDFILKLFEAGWQDSEAILSPGDYTSERLHTRISNYKYKAMLDYTDF
TVV2-G3(HMS)             RFIYNCDTISYIYFDYILNYIESVWSNKHVLLNPDYMNPVVFSS--LNYDEYCMLDYTDF
TVV2-G3(NYU)             RFIYNCDTISYIYFDYILNYIESVWSNKHVLLNPDYMNPVVFSS--LNYEEYCMLDYTDF
TVV2-T016(HHUD)          RFIYNCDTISYIYFDYILNYIESVWSNKHVLLNPDYMNPVIFSS--LNYDEYCMLDYTDF
TVV2-NYCD15              RFIYNCDTISYIYFDYILNYIESVWSNKHVLLNPDYMNPVIFSS--LNYDEYCMLDFTDF
TVV2-UR1                 RFIYNCDTISYIYFDYILNYIEGVWSNKHVLLNPDYMNPIIFSS--LDYSEYCMLDFTDF
TVV2-OC3                 RYIYNCDTVSYIYFDYILNYVESVWSNKHVLLNPDYMNPVIFSS--LNYDEYCMLDYTDF
TVV2-GOR/03/PNGIMR/69    RFIYNCDTISYIYFDYILNYIEGVWSNKHVLLNPDYMNPVIFSS--LNYDEYCMLDYTDF
TVV2-NYCC37              ------------------------------------------------------------
TVV2-T1                  RFIYNCDTVSYIYFDYILNYIESVWSNKHVLLNPDYMNPVIFST--LNYDEYCMLDYTDF
TVV2-OC5                 RFIYNCDTVSYIYFDYILNYVEGVWSNKHVLLNPDYMNPVIFST--LNYDEYCMLDYTDF
TVV2-B7RC2               RFIYNCDTVSYIYFDYILNYIEGVWSNKHVLLNPDYMNPVIFSN--LNYDEYCMLDYTDF
TVV2-C76                 RFIYNCDTVSYIFFDYILNYIESVWSKKHVLLNPDYMNPVIFST--LNYDEFCMLDYTDF
TVV2-C351                RFIYNCDTVSYIYFDYNLNYIENVWSNIHVLLKTFYMFGVVFSR--LNYDEYCMLDYTDF
TVV3-G3(HMS)             RHIYNCDTVSYLFFDYILHYVECVWSNESVLLNPAAMSVERFSV--LDYPEYCMIDYTDF
TVV3-G3(NYU)             ------------------------------------------------------------
TVV3-JH32A4              RYIYNCDTXSYLFFDYILHYVECVWSNESVLLNPAAMSVERFSV--LDYPEYCMIDYTDF
TVV3-NYCA04              RYIYNCDTVSYLFFDYILHYVECVWSNESVLLNPAAMSVERFSV--LNYPEYCMIDYTDF
TVV3-NYCG31              ------------------------------------------------------------
TVV3-B7RC2               RYIYNCDTISYLFFDYILHYVECVWSNESVLLNPAAMSVERFSV--LNYPEYCMIDYTDF
TVV3-NYCC37              ------------------------------------------------------------
TVV3-NYCE32              ------------------------------------------------------------
TVV3-UR1                 RYIYNCDTVSYLFFDYILHYVECVWSNESVLLNPAAMSVERFSI--LDYPQYCMIDYTDF
TVV3-NYCF20              ------------------------------------------------------------
TVV3-OC3                 RYIYNCDTVSYLFFDYILHYVECVWSNESVLLNPAAMSVERFSV--LDYPEYCMIDYTDF
TVV3-OC5                 RYIYNCDTIAYLFFDYILHYVECVWSNESVLLNPAAMSVERFSV--LDYPEYCMIDYTDF
TVV3-NYCD15              RYIYNCDTISYLFFDYILHYVECVWSNESVLLNPAAMSVERFST--LDYPEYCMIDYTDF
TVV3-SD2-11591*          ------------------------------------------------------------
TVV4-NYCD15              ------------------------------------------------------------
TVV4-OC3                 RYIYNCDTVSYLYFDYILNYVESIWANSHVLLNPDALNAEKFAT--LEYSEYCMIDYTDF
TVV4-OC5                 RYIYNCDTVSYLYFDYILNYIESIWANSHVLLNPDALNAEKFAT--LEYPKYCMIDYTDF
TVV4-OC4                 RYIYNCDTVSYLYFDYVLNYIESIWANSHVLLNPDALNAEKFAT--LEYPEYCMIDYTDF
TVV4-NYCE32              ------------------------------------------------------------
TVV5-NYCA04              ------------------------------------------------------------
TVV5-SD2-11591*          ------------------------------------------------------------
TVV5-NYCC37              RYIYNCDTVSYLYTDYVLHYVEENWASASVLLDPSRMPPYRLAS--LDYPEYCMIDYTDF
TVV5-NYCE32              RYIYNCDTVSYLYTDYVLHYVEENWASASVLLDPSRMPPHRLAS--LDYPEYCMIDYTDF
TVV5-NYCD15              RYIYNCDTVSYLYTDYVLHYVEENWASTSVLLDPSLMPAYRLAS--LDYPEYCMIDYTDF
TVV5-NYCG31              ------------------------------------------------------------
                                                                            

TVV1-BRIS/92/STDL/B7268  NSQHTIQSMRLIFETMKELLPSEMTFALDWCIASFDNMQTSDGHKWVATLPSGHRATTFI
TVV1-T5                  NSQHTIQSMRLIFETMKELLPPEATFALDWCIASFDNMQTSDGLKWMATLPSGHRATTFI
TVV1-GOR/03/PNGIMR/69    NSQHTVESMRLIFETMKELLPPETAFALDWCIASFDNMRTTDGMRWVATLPSGHRATTFI
TVV1-NYCD15              NSQHTIESMRLVFETMKELLPSETALALDWCIASFDNMRTTDGKKWTATLPSGHRATTFI
TVV1-IH2                 NSQHTIESMRLVFETMKELLPSETAFALDWCIASFDNMQTTDGKKWVATLPSGHRATTFI
TVV1-NYCA04              NSQHTIQSMRLIFQTMKELLPPEAGYALDWCIASFDSMKTSNGHKWVATLPSGHRATTFI
TVV1-UH9                 NSQHTIESMRLIFETMKELLPSEATFALDWCIASFDNMKTSKGHKWVATLPSGHRATTFI
TVV1-OC4                 NSQHTIESMRLIFETMKELLPSETAFALDWCIASFDNMRTSSGHKWVATLPSGHRATTFI
TVV1-OC3                 NSQHTIQSMRLIFETMKELLPPEMSFALDWCIASFDNMKTSDGHKWVATLPSGHRATTFI
TVV1-NYCE32              NSQHTIQSMRLIFETMKELLPSEATFALDWCIASFDDMKTSDGHKWVATLPSGHRATTFI
TVV1-NYCC37              NSQHTIQSMRLIFETMKELLPPETTFALDWCIASFDNMQMSDGRKWMATLPSGHRATTFI
TVV1-NYCG31              NSQHTIQSMRLIFETMKELLPPEATYALDWCIASFDNMQTSDGHKWVATLPSGHRATTFI
TVV1-T1                  NSQHTIQSMRLIFETMKELLPPEASFALDWCIASFDNMQTSDGRKWTATLPSGHRATTFI
TVV1-C344                NSQHTIQSMRLIFETMKELLPPEASFALDWCIASFDNMQRSDGRKWTATLPSGHRATTFI
TVV1-NYCF20              NSQHTIQSMRLIFETMKELLPPELTFALDWCIASFDNMYTSDGHKWISTLPSGHRATTFI
TVV1-G3(UU)              NSQHTIQSMRLIFETMKELLPPETTFALDWCIASFDNMYTSDGHKWVATLPSGHRATTFI
TVV1-SD2-11591*          NSQHTIQSMRLIFETMKELLPPETTFALDWCIASFDNMYTSDGHKWVSTLPSGHRATTFI
TVV1-UR1                 NSQHTIRSMRLIFETMKELLPPETTFALDWCIASFDNMYTSDGHKWVSTLPSGHRATTFI
TVV1-OC5                 NSQHTIQSMRLIFETMKELLPPETTFALDWCIASFDNMYTSDGHKWVSTLPSGHRATTFI
TVV2-G3(HMS)             NSQHSIENMKQVFSSLLPFLPYSMHSVLQWCITSFDNMYINN-VHWKSTLPSGHRATTFI
TVV2-G3(NYU)             NSQHSIENMKQVFSSLLPFLPYSMHSVLQWCITSFDNMYINN-VHWKSTLPSGHRATTFI
TVV2-T016(HHUD)          NSQHSIENMKQVFSCLLPFLPYSMHSVLQWCITSFDNMYINN-VHWKSTLPSGHRATTFI
TVV2-NYCD15              NSQHSIANMKLVFSCLLPFLPYSMHSILQWCVASFDNMYINN-VHWKSTLPSGHRATTFI
TVV2-UR1                 NSQHSIENMKLVFSCLMPFLPYSMHSVLQWCVTSFDNMYINN-IHWKSTLPSGHRATTFI
TVV2-OC3                 NSQHSIASMKLVFSCLMPFLPYSMHSVLQWCLTSFDNMYINN-VHWKSTLPSGHRATTFI
TVV2-GOR/03/PNGIMR/69    NSQHSIESMKQVFSCLLPYLPWSMHRILQWCITSFDNMYINN-IHWKSTLPSGHRATTFI
TVV2-NYCC37              ------------------------------------------------------------
TVV2-T1                  NSQHSIESMKQVFLCLFPFLPRSMHSILQWCVTSFDNMYINK-THWNSTLPSGHRATTFI
TVV2-OC5                 NSQHSIESMKQVFSSLLPFLPTSMHRILQWCVTSFDNMYINN-THWNSTLPSGHRATTFI
TVV2-B7RC2               NSQHSIESMKQVFSCLLPFLPKSMHSILQWCVTSFDNMYIND-IHWKSTLPSGHRATTFI
TVV2-C76                 NSQHSIESMKQVFLFLFPFLLWSMHSILRGCVTSFDNMYINK-THWNSTLPSGHRATTFI
TVV2-C351                NSQHSIESMKQVFLCLFPFLPRSMHSILQWCVTSFDNMYMNK-THWGSTLPSGHRATTFI
TVV3-G3(HMS)             NSQHSLESQKLVFECLRPYLPSEMHPVLDWCIASMDHMEIGG-QHWLSTLPSGHRATTFI
TVV3-G3(NYU)             ------------------------------------------------------------
TVV3-JH32A4              NSQHSLESQKLVFECLRPYLPSEMHPILDWCIASMDHMEIGG-QHWLSTLPSGHRATTFI
TVV3-NYCA04              NSQHSLESQKLVFECLRPYLPSEMHPVLDWCIASMDHMEIGG-QHWLSTLPSGHRATTFI
TVV3-NYCG31              ------------------------------------------------------------
TVV3-B7RC2               NSQHSLESQKLVFECLRPYLPSEMHPVLDWCIASMDHMEING-KHWLSTLPSGHRATTFI
TVV3-NYCC37              ------------------------------------------------------------
TVV3-NYCE32              ------------------------------------------------------------
TVV3-UR1                 NSQHSLESQKLVFECLRPYLPSEMHPVLDWCIASFEHMEING-QHWLSTLPSGHRATTFI
TVV3-NYCF20              ------------------------------------------------------------
TVV3-OC3                 NSQHSLESQKLVFECLRPYLPREMHSVLDWCIASMDHMEING-QHWLSTLPSGHRATTFI
TVV3-OC5                 NSQHSLESQKLVFECLRPYLPSEMHPILDWCITSMDHMEING-QHWLSTLPSGHRATTFI
TVV3-NYCD15              NSQHSLESQKLVFECLRPYLPSEMHPVLDWCIASMDHMEING-QHWLSTLPSGHRATTFI
TVV3-SD2-11591*          ------------------------------------------------------------
TVV4-NYCD15              ------------------------------------------------------------
TVV4-OC3                 NSQHTLTSMKAVFEVLKEFLPSEMFPVLDWCISSFDNMTIKD-MKWRSTLPSGHRATTFI
TVV4-OC5                 NSQHTLTSMKVVFEVLKEFLPSEMFPVLDWCITSFDNMTIRD-KKWRSTLPSGHRATTFI
TVV4-OC4                 NSQHALNSMKAVFKVLKEFLPSEMFPVLDWCISSFDNMTIKN-TKWRSTLPSGHRATTFI
TVV4-NYCE32              ------------------------------------------------------------
TVV5-NYCA04              ------------------------------------------------------------
TVV5-SD2-11591*          ------------------------------------------------------------
TVV5-NYCC37              NSQHSIXSMKLVFETLLEFLXXXXXXXXXXXXXXXXXXXLGP-NKWTSTLPSGHRATTFI
TVV5-NYCE32              NSQHSIASMKLVFETLLEYLPDILKPACQWIIESFDHMYLGL-NKWTSTLPSGHRATTFI
TVV5-NYCD15              NSQHSIASMKLVFETLLEFLPDILKPACQWIIESFDNMHLGL-NKWTSTLPSGHRATTFI
TVV5-NYCG31              ------------------------------------------------------------
                                                                            

TVV1-BRIS/92/STDL/B7268  NTVLNWCYTQMVGLKFDSFMCAGDDVILMSQEPISLAPILKSHFKFNPSKQSTGTRGEFL
TVV1-T5                  NTVLNWCYTQMVGLKFDSFMCAGDDVILMSQQPISLAPILTSHFKFNPSKQSTGTRGEFL
TVV1-GOR/03/PNGIMR/69    NTVLNWCYTQMVGLKFDSFMCAGDDVILMSQTPISLAPILTSPFKFNPSKQSTGTRGEFL
TVV1-NYCD15              NTVLNWCYTQMVGLKFDSFMCAGDDVILMSHTPISLAPILTSPFKFNPSKQSTGTRGEFL
TVV1-IH2                 NTVLNWCYTQMVGLEFDSFMCAGDDVILMSHAPISLAPILTSPFKFNPSKQSTGTRGEFL
TVV1-NYCA04              NTVLNWCYTQMVGLKFDSFMCAGDDVILMSQEPISLAPILTSHFKFNPSKQSTGTRGEFL
TVV1-UH9                 NTVLNWCYTQMVGLKFDSFMCAGDDVILMSQEPISLAPILTSHFKFNPSKQSTGTRGEFL
TVV1-OC4                 NTVLNWCYTQMVGLKFDSFMCAGDDVILMSQEPISLAPILTSHFKFNPSKQSTGTRGEFL
TVV1-OC3                 NTVLNWCYTQMVGLKFDSFMCAGDDVILMSQEPISLAPILTSNFKFNPSKQSTGTRGEFL
TVV1-NYCE32              NTVLNWCYTQMVGLKFDSFMCAGDDVILMSQEPISLVPILTSSFKFNPSKQSTGTRGEFL
TVV1-NYCC37              NTVLNWCYTQMVGLKFDSFMCAGDDVILMSQEPISLAPILTSQFKFNPSKQSTGTRGEFL
TVV1-NYCG31              NTILNWCYTQMVGLKFDSFMCAGDDVILMSQQPISLAPILTSDFNFNPSKQSTGTRGEFL
TVV1-T1                  NTVLNWCYTQMVGLKFDSFMCAGDDVILMSQEPISLAPILKSQFKFNPSKQSTGTRGEFL
TVV1-C344                NTVLNWCYTQMVGLKFDSFMCAGDDVILMSQEPISLTPILTSHFKFNPSKQSTGTRGEFL
TVV1-NYCF20              NTVLNWCYTQMVGLKFDSFMCAGDDVILLSQEPISLVPILTSHFKFNPSKQSTGTRGEFL
TVV1-G3(UU)              NTVLNWCYTQMVGLKFNSFMCAGDDVILLSQEPISLVPILTSHFKFNPSKQSTGTRGEFL
TVV1-SD2-11591*          NTVLNWCYTQMVGLKFNSFMCAGDDVILLSQEPISLVPILTSHFKFNPSKQSTGTRGEFL
TVV1-UR1                 NTVLNWCYTQMVGLKFNSFMCAGDDVILLSQEPISLVPILTSHFKFNPSKQSTGTRGEFL
TVV1-OC5                 NTVLNWCYTQMVGLKFNSFMCAGDDVILLSQEPISLAPILTSHFKFNPSKQSTGTRGEFL
TVV2-G3(HMS)             NSVLNRAYLLPFLRVSNAFHT-GDDVLLCGKADYATL-INTVPYELNKTKQSFGPSAEFL
TVV2-G3(NYU)             NSVLNRAYLLPFLRVSNAFHT-GDDVLLCGKADYATL-INTVPYELNKTKQSFGPSAEFL
TVV2-T016(HHUD)          NSVLNRAYLLPFLRVSNAFHA-GDDVLLCGKADYATL-INTIPYELNKTKQSFGPSAEFL
TVV2-NYCD15              NSVLNRAYLLPFLSVANAYHT-GDDVLLCGKADYATL-INTVPYELNKTKQSFGPSAEFL
TVV2-UR1                 NSVLNRAYLLPFLQVSNAFHT-GDDVLLCGKADYATL-INTAPYELNKTKQSFGPSAEFL
TVV2-OC3                 NSILNRAYLLPFLQVSNAFHT-GDDVLLCGKADYATL-INTVPYELNKTKQSFGSSAEFL
TVV2-GOR/03/PNGIMR/69    NSVLNRAYLLPFLQSSNAYHT-GDDVLLCGKADYATL-INAVPYELNKTKQSFGPSAEFL
TVV2-NYCC37              ------------------------------------------------------------
TVV2-T1                  NSVLNRAYLLPFLQVANAFHT-GDDVLLCGKADYATL-INTVPYELNKTKQSFGPSAEFL
TVV2-OC5                 NSVLNRAYLLPFLQVSNAFHT-GDDVLLCGKADYGTL-INTVPYELNKTKQSFGPSAEFL
TVV2-B7RC2               NSVLNRAYLLPFLQVSNAFHT-GDDVLLCGKADYATL-INTVPYELNRTKQSFGPSAEFL
TVV2-C76                 NSVLNRAYNLPFLQVANAFHT-GDDVLLCGKADYATL-INTVPYELNKTKQSFGPSAEFL
TVV2-C351                NSVLNRAYLLPFLQVCNAFHT-PDDVLLCGKADYRTL-IKTVPYELFKTKQSFGPSPEFL
TVV3-G3(HMS)             NSVLNKAYLIPYIGDTTSFHC-GDDVLLCGKYDYQTL-IDTLPYELNKSKQSFGPNAEFL
TVV3-G3(NYU)             ------------------------------------------------------------
TVV3-JH32A4              NSVLNKAYLIPYIGDTTSFHC-GDDVLLCGKYDYQTL-IDTLPYELNKSKQSFGPNAEFL
TVV3-NYCA04              NSVLNKAYLIPYIGDTTSFHC-GDDVLLCGKYDYQTL-IDTLPYELNKSKQSFGPNAEFL
TVV3-NYCG31              ------------------------------------------------------------
TVV3-B7RC2               NSVLNKAYLIPYIGDTVSFHC-GDDVLLCGEYDYQTL-IDXLPYELNKXXXXXXXXXXXX
TVV3-NYCC37              ------------------------------------------------------------
TVV3-NYCE32              ------------------------------------------------------------
TVV3-UR1                 NSVLNKAYLIPYIGDAVSFHC-GDDVLLCGEYDYQTL-IDTLPYELNKSKQSFGPNAEFL
TVV3-NYCF20              ------------------------------------------------------------
TVV3-OC3                 NSVLNKAYLIPYIGDTVSFHC-GDDVLLCGEYDYQTL-IDTLPYELNKSKQSFGPNAEFL
TVV3-OC5                 NSVLNKAYLIPYIGDTVSFHC-GDDVLLCGEYDYQTL-IDTLPYELNKSKQSFGPNAEFL
TVV3-NYCD15              NSVLNKAYLIPYVGDTVSFHC-GDDVLLCGEYDYQTL-IDTLPYELNKSKQSFGHNAEFL
TVV3-SD2-11591*          ------------------------------------------------------------
TVV4-NYCD15              ------------------------------------------------------------
TVV4-OC3                 NSVLNRAYLLPYIGTIVSYHC-GDDVLLCGEHDYQHL-ITRLPYELNPSKQSFGPHAEFL
TVV4-OC5                 NSVLNRAYLLPYIGTIVSYHC-GDDVLLCGDYDYQNL-ITRLPYELNPSKQSFGPHAEFL
TVV4-OC4                 NSVLNRAYLLPYIGTIVSYHC-GDDVLLCGDYDYQNL-ITRLPFELNPSKQSFGPHAEFL
TVV4-NYCE32              ------------------------------------------------------------
TVV5-NYCA04              ------------------------------------------------------------
TVV5-SD2-11591*          ------------------------------------------------------------
TVV5-NYCC37              NSILNKAYLMPYVSGLTSFHC-GDDVLLCGEADYANL-LATIPYELNPTKQSFGRRLEFL
TVV5-NYCE32              NSILNKAYLMPYVSGLTSFHC-GDDVLLCGEADYANL-LATIPYELNPTKQSFGRRLEFL
TVV5-NYCD15              NSILNKAYLMPYISGIKSFHC-GDDVLLCGDADYAKL-LAVIPYELNPTKQSFGRRLEFL
TVV5-NYCG31              ------------------------------------------------------------
                                                                            

TVV1-BRIS/92/STDL/B7268  RKHYADDGVFAYPCRAIASLVSGNWLSQSLRENTPILVPIQTGIDRLRSRAGLLGVPWTI
TVV1-T5                  RKHYSEAGVFAYPCRAIASLVSGNWLSQSLRENTPILVPIQNGIDRLRSRAGLLGVPWKL
TVV1-GOR/03/PNGIMR/69    RKHYTDEGVYAYPTRAIASLVSGNWLSEAHRENTPTLVPIQNGIDRLRSRAGLLGVPWIS
TVV1-NYCD15              RKHYTDEGVFAYPTRAIASLVSGNWLSDSLRENTPILVPIQNGIDRLRSRAGLLGVPWIS
TVV1-IH2                 RKHYTNEGVFVYPTRAIASLVSGSWLSDSLRENTPILVPIQNGIDRLRSRAGLLGVPWIS
TVV1-NYCA04              RKHYTEEGVFAYPSRAIASLVSGNWISDSMRDNTPMVVPIQNGIDRLRSRAGLLGVPWTL
TVV1-UH9                 RKHYTAEGVFAYPCRAIASLVSGNWLSETLRDNTPMVVPIQNGIDRLRSRAGLLGVPWRL
TVV1-OC4                 RKHYTAEGVFAYPCRAIASLVSGNWLSETLRDNTPMVVPIQNGIDRLRSRAGLLGVPWSL
TVV1-OC3                 RKHYTEEGVFAYPCRAIASLVSGNWLSDTLRDNTPMVVPIQNGVDRLRSRAGLLGVPWIL
TVV1-NYCE32              RKHYTEEGVFAYPNRAIASLVSGNWLSDSLRDNTPMVVPIQNGIDRLRSRAGLLGVPWSL
TVV1-NYCC37              RKHYTEAGVFAYPCRAVASLVSGNWLSDSLRENTPILVPLQNGIDRLRCRAGLLGVPWSL
TVV1-NYCG31              RKHYTEAGVFAYPCRAIASLVSGNWLSDSLRENTPILVPLQNGIDRLRSRAGLLGVPWSL
TVV1-T1                  RKHYTEAGVFAYPCRAIASLVSGNWLSESLRDNTPILVPIQNGIDRLRSRAGLLGVPWKL
TVV1-C344                RKHYTEEGVFAYPCRAIPSLVSGNWLSETLRDNTPMVVAIQNGIDRLRSRAGLLGVPWSL
TVV1-NYCF20              RKHYTTEGVFAYPARAIASLVSGNWLSQSLRENTPTLVPIQNGIDRLRSRAGLLGVPWIL
TVV1-G3(UU)              RKHYTTEGVFAYPARAIASLVSGNWLSQSLRENTPTLVPIQNGIDRVRSRAGLLGVPWIL
TVV1-SD2-11591*          RKHYTSEGVFAYPARAIASLVSGNWLSQSLRENTPTLVPIQNGIDRLRSRAGLLGVPWIL
TVV1-UR1                 RKHYTSEGVFAYPARAIASLVSGNWLSQSLRENTPILVPIQNGIDRLRSRAGLLGVPWIL
TVV1-OC5                 RKHYTTEGVFAYPTRAIASLVSGNWLSQSLRENTPILVPIQNGVDRLRSRAGLLGVPWIL
TVV2-G3(HMS)             RLHKHGDQVSGYPARAISSLVSGNWLSYDNPLWQPSLLSIMQQLYTISARSGLLPYVPVT
TVV2-G3(NYU)             RLHKHGDQVSGYPARAISSLVSGNWLSYDNPLWQPSLLSIMQQLYTISARSGLLPYVPVT
TVV2-T016(HHUD)          RLHKHNDQVSGYPARAISSLISGNWLSYDNPLWQPSLLSIMQQLYTISARSGLLPYVPVT
TVV2-NYCD15              RLHKHNDQVSGYPARAISSLVSGNWLSYDNPLWQPSLLSIMQQLYTISARSGLLPFVPVT
TVV2-UR1                 RLHKHNDQVSGYPARAISSLVSGNWLSYDNPLWQPSLLSIMQQLYTISARSGLLPFVPVT
TVV2-OC3                 RLHKHNNQVSGYPARAISSLVSGNWLSYDNPLWQPSLLSIMQQLYTISARSGLLPTLPVT
TVV2-GOR/03/PNGIMR/69    RLHKHNDQVSGYPARAISSLVSGNWLSYANPLWQPSLLSIMQQLYTISARSGLLPHIPTT
TVV2-NYCC37              ------------------------------------------------------------
TVV2-T1                  RLHKHNDQVSGYPARAISSLVSGNWLSFANPLWQPSLLSIMQQLYTISARSGLLPYIPVT
TVV2-OC5                 RLHKHNDQVSGYPARAISSLVSGNWLSFANPLWQPSLLSIMQQLYTISARSGLLPYIPVT
TVV2-B7RC2               RLHKHNDQVSGYPARAISSLVSGNWLSYTNPLWQPSLLSIMQQLYTISARSGLLPCVLGT
TVV2-C76                 RLHKHNDQVSGYAARAISSLVSGNWLSFANPLWQGSLLSIMQQNYTRSAWSGLLPYIPVS
TVV2-C351                RLHKHNDLVSGYPARAKSRCVSPNWLSFAFPLWQPSLLSCMQQLYTISARSGLKPYIPVT
TVV3-G3(HMS)             RLHRRGGDVIGYPSRAVSSLVSGNWLSKTSWEWQPSLISVTNQCNVIISRSQLNIRFIPA
TVV3-G3(NYU)             ------------------------------------------------------------
TVV3-JH32A4              RLHRRAGDVIGYPSRAVSSLVSGNWLSKTSWEWQPSLISVTNQCNVIISRSQLNIRFIPA
TVV3-NYCA04              RLHRCGGDVIGYPSRAVSSLVSGNWLSKTSWEWQPSLISVTNQCNVIISRSQLNIRFIPA
TVV3-NYCG31              ------------------------------------------------------------
TVV3-B7RC2               XXXXXXGDVIGYPSRAVSSLVSGNWLSKTSWEWQPSLISVTNQCNVIISRSQLNIRFIPA
TVV3-NYCC37              ------------------------------------------------------------
TVV3-NYCE32              ------------------------------------------------------------
TVV3-UR1                 RLHRCGGDVIGYPSRAVSSLVSGNWLSKTSWEWQPSLISVTNQCNVIISRSQLNIRFIPA
TVV3-NYCF20              ------------------------------------------------------------
TVV3-OC3                 RLHRRGGDVIGYPSRAVSSLVSGNWLSKTSWEWQPSLISVTNQCNVIISRSQLNIRFIPA
TVV3-OC5                 RLHRRGGDVIGYPSRAVSSLVSGNWLSKTSWEWQPSLISVTNQCNVIISRSQLNIRFIPA
TVV3-NYCD15              RLHRRGGDVIGYPSRAVSSLVSGNWLSKTSWEWQPSLISVTNQCNVIISRSQLNIRFIPA
TVV3-SD2-11591*          ------------------------------------------------------------
TVV4-NYCD15              ------------------------------------------------------------
TVV4-OC3                 RLHRHGEKVIGYPTRAVSSLVSGNWLSTTSWNWQPSLLSITNQINAIICRSQLSISRIRS
TVV4-OC5                 RLHRHGEKVIGYPTRAISSLVSGNWLSTTSWNWQPSLLSVTNQINAIICRSQLSINRIRS
TVV4-OC4                 RLHRHGEKVVGYPTRAISSLVSGNWLSTTSWNWQPSLLSITNQINAIICRSQLSIHTIRS
TVV4-NYCE32              ------------------------------------------------------------
TVV5-NYCA04              ------------------------------------------------------------
TVV5-SD2-11591*          ------------------------------------------------------------
TVV5-NYCC37              RIHGDNSGVYGYPARALASLCSGNWLNYNHYNWTPSLISIINQVNTIVQRSGLSHCFLTT
TVV5-NYCE32              RIHGDNNGVYGYPARALASLCSGNWLNYNHYNWTPSLVSIINQVNTIVQRSSLSHCFLTT
TVV5-NYCD15              RIHGDNNGVYGYPARALASLCSGNWLNYNHYNWTPSLISIINQVNTIVQRAGLSHCFLTT
TVV5-NYCG31              ------------------------------------------------------------
                                                                            

TVV1-BRIS/92/STDL/B7268  GLSELIEREAVPGDVSMALLNSHAAGPGLITRDYSLFTVTPNPPKVS-SSLEYTATRYGL
TVV1-T5                  GLSELIEREAIPKEVGMALLNSHAAGPGLITRDYSSFTVTPKPPKLS-STLEYTATRYGL
TVV1-GOR/03/PNGIMR/69    GLSELVEREAIPKDVGMALLNSHAAGPGLITRNYSSFTVTPNPPQVS-STLEYTATRYGL
TVV1-NYCD15              GLSELIEREAIPRDVGMALLNSHAAGPGLITRDYSSFTVTPNPPQVS-STLEYTATRYGL
TVV1-IH2                 GLSELIEREAIPKDVGMALLNSHAAGPGLITRDYSSFTVTPNPPQVS-STLEYTATRYGL
TVV1-NYCA04              GLSELIEREEIPKEVGMALLNSRAAGPGLITRNYSSFTVTPKPPRIT-STLEYTATRFGV
TVV1-UH9                 GLSELIEREDIPKEVGMALLNSHAAGPGLITRDYSSFTVTPKPPTIT-STLEYTATRYGV
TVV1-OC4                 GLSELIEREGIPKEVGMALLNSHAAGPGLITRDYSSFTVTPKPPTIT-STLEYTATRYGV
TVV1-OC3                 GLSELIEREDLPKEVGMALLNSHAAGPGLITRDYSSFTVTPKPPTIT-SSLEYTATRHGV
TVV1-NYCE32              GLSELIEREDIPKEVGMALLNSHATGPGLITRNCSSFTVTPEPPRIT-STLEYTATRYGV
TVV1-NYCC37              GLSELIEREAIPRYVGMALLNSHAAGPGLITRNYSSFTVTPSPPEIS-SSLGYTATRHGL
TVV1-NYCG31              GLSELIEREDIPKEVGMALINSRAAGPGLITRNCSSFTVTPSPPKVI-SSLDYTATRYGL
TVV1-T1                  GLSELIEREAIPKDVSMALLNSHAAGPGLITRDYSSFTVTPTPPKLH-SSLEYTATRHGL
TVV1-C344                GLSELVEREGIPEEVGMALLNSHAAGPGLITRDYSSFTVTPKPPRIT-STLDYTATRYGV
TVV1-NYCF20              GLSELTEREAVPRDVSMALLNSHAAGPGLITRNYSSFTVTPKPPKLT-STLEYTATRYGV
TVV1-G3(UU)              GLSELTEREAIPEDVSMALLNSHAAGPGLITRNYSSFTVTPKPPTLT-STLEYTATRYGV
TVV1-SD2-11591*          GLSELTEREAVPRDVSMALLNSHAAGPGLITRNYSSFTVTPKPPTLT-STLEYTATRYGV
TVV1-UR1                 GLSELTEREAVPRDVSMALLNSHAAGPGLITRNYSSFTVTPKPPTLT-STLEYTATRYGV
TVV1-OC5                 GLSELTEREAIPRDVSMALLNSHAAGPGLITRNYSSFTVTPKPPKLT-STLEYTATRFGV
TVV2-G3(HMS)             MKLEVQRRYDLPSRLTNGLFSGNIVPSGCPCYRSNAALLSAVIPDTVLKAKPKHYDLRTL
TVV2-G3(NYU)             MKLEVQRRYDLPSRLTNGLFSGNIVPSG--------------------------------
TVV2-T016(HHUD)          MKLEVQRRYDLPTRLTNGLFSGNIVPSGCPCYKSNAALLSAVIPDTVLKAKPKHYDLRTL
TVV2-NYCD15              MKEEVRRRYDLPTRLTNGLFSGDIVPSGCPCYKSNAALLSAVIPDTVLKAKPQHYDLRTL
TVV2-UR1                 MKAEVRRRYDLPTRLTNGLFSGEIVPSGCPCYKSNAALLSAVIPDTVLKAKPKHYDLRTL
TVV2-OC3                 MKLEVRRRYDLPTRLTNGLFSGDIVPSGCPCYKSNAALLSAVIPDTVLKAQPKHYDLRTL
TVV2-GOR/03/PNGIMR/69    MKLEVQRRYDLRSRITNGLFTGDIVPSGCPCYKSNAALLSAVIPDAVVKATPTSYDLRTL
TVV2-NYCC37              ------------------------------------------------------------
TVV2-T1                  MKLEVQRRYDLRSRITNGLFSGDIVPSGCPCYKSNAALLSAVVPDTVVKAPPTFYDLRTL
TVV2-OC5                 MKLEVQRRYDLRSRITNGLFSGDIVPSGCPCYKSNAALLSAVVPDTVVKGSPNFYDLRTL
TVV2-B7RC2               MKLEVQRRYDLRSRIANGLFSGDIVPSGCPCYKSNAALLSAVIPDTVVKAEPTFYDLRTL
TVV2-C76                 MKKEVQRRNDLRSRITNGLFSGDIVPSGCPCYKSNAAILSAVVPDTVVKAPPTFFDLRTL
TVV2-C351                LKLGVQRRYDLRSRITNGLFSGDIVPSGCPCYKSNAALLSAVDPDTVVKAPPTFYDLRTL
TVV3-G3(HMS)             MQQELRNRYIDKMSEPFDVGSDYYVMPGCPCYSDAATTIVPNVPQLECSDAPFSQAQKVF
TVV3-G3(NYU)             ------------------------------------------------------------
TVV3-JH32A4              MQQELRNRYIDKMSEPFDVGSDYYVMPGCPCYSDAATTIVPNVPQLECSDVPFSQAQKVF
TVV3-NYCA04              MQQELRTRYADKMSEPFDVGSDYYVMPGCPCYSDAATTIVPNVPQLECSDVPFSQAQKVF
TVV3-NYCG31              ------------------------------------------------------------
TVV3-B7RC2               MQQELRNRYADKMSEPFDVSSNYYVMPGCPCYSDAATTIVPNVPKLAHSDVPFSQAQKLF
TVV3-NYCC37              ------------------------------------------------------------
TVV3-NYCE32              ------------------------------------------------------------
TVV3-UR1                 MQQELRNRYADKMSEPFDVSSNYYVMPGCPCYSDAATTIVPNVPQLERSDAPFSQAQKVF
TVV3-NYCF20              ------------------------------------------------------------
TVV3-OC3                 MQQELRNRYADKMSEPFDVSSNYYVMPGCPCYSDAATTIVPNVPQLEHSDVPFSQAQKLF
TVV3-OC5                 MQQELRNRYADKMSEPFDVSSDYYVMPGCPCYSDAATTIVPNVPKLEHSDVPFSQAQKLF
TVV3-NYCD15              MQQELRNRYADKMSEPFDVSSNYYVMPGCPCYSDAATTIVPNVPKLEHSDVPFSQAQKLF
TVV3-SD2-11591*          ------------------------------------------------------------
TVV4-NYCD15              ------------------------------------------------------------
TVV4-OC3                 LAQELRFRYCPLLDNYIDPATTSFVAAGCPSYQPTATMITPDVPHLDAEEVEFTQLHQLA
TVV4-OC5                 LAQELRFRYCPLFDGYIDPATTSFVAAGCPSYQPTATMIIPDVPHLDAGEVEFAQLHQLA
TVV4-OC4                 LAQELRFRYCPLLDDYIDPATTSFVAAGCPSYRPTATMIVPDVPHLDAEEVEFTQLRRLA
TVV4-NYCE32              ------------------------------------------------------------
TVV5-NYCA04              ------------------------------------------------------------
TVV5-SD2-11591*          ------------------------------------------------------------
TVV5-NYCC37              LTREITDRYPDIIGRISAIVQCRVGASDLPCYESCCYRLEHTSSHVDTTSFDVQRATQIV
TVV5-NYCE32              LTREITDRYPDIIGRISAIVQCRVGASDLPCYESCCYRLEHTSSHVDTASFDVQRATQIV
TVV5-NYCD15              LTREITDRYPDIIGRISAIVQCRVGASDLPCYESCCYRLEHTSSHVDTSDFSVQRAMQIV
TVV5-NYCG31              ------------------------------------------------------------
                                                                            

TVV1-BRIS/92/STDL/B7268  QDLSKHVPWKQLTSEESNKLGQQIKKMSHRHCSQAKITYKYVYEVFKPSGLPTVLSNGNQ
TVV1-T5                  QDLSKHVPWKQLTTVESDKLSRQIKKISYRHCSQAKITYNCTYEVFKPRGLPTVLSGSSQ
TVV1-GOR/03/PNGIMR/69    QDLSKHVPWNQLSIMECNRLGQKIKKMSHRHCSQAKITYKYVYEVFKPSGLPTVLSEASQ
TVV1-NYCD15              QDLCKHVPWNQLSATECNRLGQQIKKMSHRHCSQAKITYHYIQEVFKPSGLPTVLSDASQ
TVV1-IH2                 QDLCKHVPWNQLSTTECNRLGQQIKKMSHRHCSQAKITYHYTHEVFKPSGLPTVLSDASQ
TVV1-NYCA04              QDLSKHVPWKQLTIQECNKLGQQIKKMSHRHCSQVKITYKCVYEVFKPSGLPTVLSETSQ
TVV1-UH9                 QDLSKHVPWKQLTLQECNKLGQQIKKMSHRHCSQAKITYKCVYEVFKPNGLPTVLSEVSQ
TVV1-OC4                 QDLSKHVPWKQLTTEESRKLGQQIKKMSHRHCSQAKITYKCIYEVFKPSGLPTVLSGVSQ
TVV1-OC3                 QDLSKHVPWKQLTTQECNRLGQQIKKMSHRHCSQAKITYKCVYEVFKPNRLPTVLSDVSQ
TVV1-NYCE32              QDLSKHVPWKQLTTQECNRLGQQIKKMSHRHCSQAKITYKCIYEVFKPNGLPTVLSEASQ
TVV1-NYCC37              QDLSKHVPWNQLTLDEKNKLGQQIEKMSYRHCSQAKITYKCVQEVFKPNGLPTVLSDASQ
TVV1-NYCG31              KDLSKHVPWNQLTAQECNKLGQQIKKMSHRHCSQAKITYKCVYEVFKPSGLPTVLSEASQ
TVV1-T1                  QDLCKHVPWKQLTANECNKLGQQIKKMSHRHCSQTKITYKCVYEVFKPSGLPTVLSEVSQ
TVV1-C344                QDLCNDVPWKQLTANECNKLPQQIKKMSHRHCSQTKITYKCVYEVFKPSGLPTVLSEVSQ
TVV1-NYCF20              QDLSKHVPWEQLTLEERNKLGKEIKKMSHRHCSQAKITYTCVHEVYKPSGLPTVLSGASQ
TVV1-G3(UU)              QDLSKHVPWEQLTLEERNKLGKQIKKMSHRHCSQAKITYTCVHEVYKPSGLPTVLSGASQ
TVV1-SD2-11591*          QDLSKHVPWKQLTSEECNKLGKQIKKMSHRHCSQAKITYTCVHEVYKPSGLPTVLSGASQ
TVV1-UR1                 QDLSKHVPWEQLTLEERNKLGKQIKKMSHRHCSQAKITYTCVHEVYKPSGLPKVLSGASQ
TVV1-OC5                 QDLSKHVPWEQLTLEERNKLGKQIKKMSHRHCSQAKITYTCVHDFYKPSGLPTVLSGASQ
TVV2-G3(HMS)             DILKQTSPW-------INSESKYLDLLDRRHMESDKKNVLYNIQYLPSNMLPIIDVDPAE
TVV2-G3(NYU)             ------------------------------------------------------------
TVV2-T016(HHUD)          DILKHTSPW-------INSESKYLDLLDRRHMESDKKKVLYNIQYLPSKMLPMINVDPAE
TVV2-NYCD15              DILKHTSPW-------INSESKYLDLLDRRHMESNKKNVLYSIQYLPSKMLPTIDVDPTE
TVV2-UR1                 DILKHTSPW-------INSESKYFDLLDRRHMESSKKNVLYSIQYLPSKMLPIIDVDPTE
TVV2-OC3                 DILKHTSPW-------INSESKYLDLLDRRHMESNKKNVLYNIQYLPSKMLPMIDVDPSE
TVV2-GOR/03/PNGIMR/69    ETLKNTSPW-------INSESKYLELLKRRHMESDNKNVLYSIQYLPTKMLPLIDVDPAD
TVV2-NYCC37              ------------------------------------------------------------
TVV2-T1                  DILKQTSPW-------INSASRYMDLLERRHMESDNKNVIYSIQYLPSKMLPMIDVDPAD
TVV2-OC5                 DTLKQTSPW-------INSASKYMNLLZRRHMESDNKNVLYSIQYLPSKMLPIIDVDPAD
TVV2-B7RC2               DILKNTSPW-------INSESKYRDLLRRRHMESDNKNVVYSIQYLPSKMLPMIDVDPAD
TVV2-C76                 DILKQTSPW-------INTASRYMDLLEGRHKESDNKNVIYSIQYLPSKMLPMIDVDPAD
TVV2-C351                HILKHSSPW-------INSASTYMDLLERRHMQSDNKNVIYSIQYVPSKMLPLIDVDPAD
TVV3-G3(HMS)             DTMRDFCPE-------FTTVNDVIDRVLARRSSNAVKNITYNVCAPVAPQVCIAVNPAHY
TVV3-G3(NYU)             ------------------------------------------------------------
TVV3-JH32A4              DTMRDICPE-------FTTVNDVIDRVLARRTSNAVKNITYNVCAPVAPQVCIAVNPAHY
TVV3-NYCA04              DTMRDICPE-------FTTVNDVIDRVSARRSSNAVKNITYNVCAPVAPQVCIAVNPAHY
TVV3-NYCG31              ------------------------------------------------------------
TVV3-B7RC2               DTMRDSCPE-------FTTVNDVIDKVKARRSSSAVSNIMYNVCSPVAPQVCVVVNPNHY
TVV3-NYCC37              ------------------------------------------------------------
TVV3-NYCE32              ------------------------------------------------------------
TVV3-UR1                 DAMRDFCPE-------FTTVGDVIDKVRARRSSSAVKNIMYDVCAPVAPRISIVVNPAHY
TVV3-NYCF20              ------------------------------------------------------------
TVV3-OC3                 DTMRDYCPE-------FTTVNDVIDKVKARRSSSAVSNIMYNVCSPVAPQVCVVVNPNNY
TVV3-OC5                 DTMRDSCPE-------FTTVNDIIDKVRARRSSSAASNITYNVGSPVAPQVCVVVNPNHY
TVV3-NYCD15              DTMRDSCPE-------FTTVHDVIDRVKARRSSNAVSNIVYNVCSPVAPQVCVVVNPNHY
TVV3-SD2-11591*          ------------------------------------------------------------
TVV4-NYCD15              ------------------------------------------------------------
TVV4-OC3                 EYAINTYPW-------LNSVESVNQLVRSRMRKPAARDIHYSVLGPAIPLVSYHHHCDPM
TVV4-OC5                 KYAINTYPW-------LNSVESVDQLVRNRMRRPAAQDIRYSILGPAIPLVSYHHHCDPM
TVV4-OC4                 EYAINTYPW-------LNSTESVNQLVRNRTRKPAAKAIRYNILGSAVPLVCYHHHCDSM
TVV4-NYCE32              ------------------------------------------------------------
TVV5-NYCA04              ------------------------------------------------------------
TVV5-SD2-11591*          ------------------------------------------------------------
TVV5-NYCC37              NKCPGLPIW-------CRDPSIASRILGERSSKIRPSQIKYTMNTIDSTCDHTLIHPDDI
TVV5-NYCE32              NKCPGLPIW-------CRDPSIASRILGERSSKIKPSQIKYTMNTIDSTCDHTLIHPDDI
TVV5-NYCD15              NKCPGLPIW-------CRDPSVASRILGERSSKIRPSQIKYTMNTIDSTCDHTLIHPDDL
TVV5-NYCG31              ------------------------------------------------------------
                                                                            

TVV1-BRIS/92/STDL/B7268  SSLSMVWWQAMLKEAMQDNSTKKTNAKMFASNACTSSVSGDAFLQASARMAGVLITSLIT
TVV1-T5                  PSLSMLWWQAMLKQAIQDDSTKKIDARMFAANACTSSVSGDAFLRANASMAGVLITSLIT
TVV1-GOR/03/PNGIMR/69    PSLSMAWWQAMLKEAMQDNSTKKIDAHMFACNACTGCVSGDAFLRANPKLAGALITSLIT
TVV1-NYCD15              PSLSMVWWQAMLKEAMQENLTKKIDAHMFACNACTGCVSGDAFLRANPKLAGVLITSLIT
TVV1-IH2                 PSLSMVWWQAMLKEAMQDNSTKKIDAHMFACNACTGCVSGDAFLRANPKLAGVLITSLIT
TVV1-NYCA04              PSLSMAWWQAMLKEAMQDNTVKKIDAQMFASNACTNSVSGDAFLRATAKMAGVLITSLIS
TVV1-UH9                 PSLSMVWWQAMLKEAMQDYSVKKIDAQMFASNACTSSVSGDAFLQATPKMAGVLMTSLIY
TVV1-OC4                 PSLSMVWWQAMLKEAMQNYSVKKIDAQMFASNACTSSVSGDAFLQATPKMAGVLMTSLIY
TVV1-OC3                 PSLSMAWWQAMLKEAMQDYTVKKIDAQMFASNACTNSVSGDAFLRATPKMAGVLITSLIS
TVV1-NYCE32              PSLSMVWWQAMLKEAMQDNFVKEIDAQMFAGNACTSSVSGDAFLRATSKMAGVLITNLIY
TVV1-NYCC37              SALSLVWWQAMLKEAMQDYSTKEIDAHMFACNACTSSVSGDAFLRATPKMAGVLITSLIS
TVV1-NYCG31              SALSLVWWQAMLKEAMQDNSTKKLDAHMFAGNACTSSVSGDAFLRATSNMAGVLITSLIY
TVV1-T1                  SALSLVWWQAMLKEAMQDYSTKKKDAHMYACNACTSSVSGDAFLRATSKMAGVLITSLIS
TVV1-C344                SGLSLVWWQAMLKEAMQDYSTKKKDVHMYACNACTSSVSGDAFLRATSKMAGVLITSLIS
TVV1-NYCF20              PSLSMAWWQAMLKEAMQDNSTKKIDAQMFASSACTDCVSGDAFLQASAKAAGVLITSSIQ
TVV1-G3(UU)              PSLSMAWWQAMLKEAMQDNSTKKIDAQMFASSACTDCVSGDAFLQASAKAAGVLITSSIQ
TVV1-SD2-11591*          PSLSMAWWQAMLKEAMQDNSTKKIDAQMFASSACTDRVSGDAFLQASAKAAGVLITSLIQ
TVV1-UR1                 PSLSMVWWQAMLKEAMQDNSTKKIDAQMFASSACTDRVSGDAFLQASAKAAGVLITSLIQ
TVV1-OC5                 PSLSMAWWQAMLKEAMQDNFTKKLDAQMFASNACTDCVSGDAFLQASAKTAGVLFTSSIL
TVV2-G3(HMS)             AFPSQKRYHPRSHIAHPLPRDAHLKELRFA----TCRVGPATAIRLGSLWPANRINLIRP
TVV2-G3(NYU)             ------------------------------------------------------------
TVV2-T016(HHUD)          AFPSQKRYHPRSHIAHPLPRDAHLKELRFA----TCRVGPATAIRLGSLWPANRINLIRP
TVV2-NYCD15              AVPPQKRYHPRSHIAHPLPREAHLKELRFA----TCRVGPATAIRLGSLWPANRINLIRP
TVV2-UR1                 AFPPQKRYHPRSHIAHPLPREAHLKELRFA----TCRVGPATAIRLGSLWPANRINLIRP
TVV2-OC3                 ALPPQKRYHPRSHIAHPLPRDAHLKELRFA----TCRVGPATAIRLGSLWPANRINLIRP
TVV2-GOR/03/PNGIMR/69    ALPLQKRYHPRSHIAHPLPRDALLKQLRFA----TCRVGPATAIRLGSLWPANRINLIKP
TVV2-NYCC37              ------------------------------------------------------------
TVV2-T1                  ATPLRKRYHPRSHIAHPLPRDAHLKELRFA----TCRVGPATAIRLGSLWPANRINLIKP
TVV2-OC5                 ALPLQKRYHPRSHIAHPLPRDAHLKELRFA----TCRVGPATAIRLGSLWPANRINLIKP
TVV2-B7RC2               AIPLQKRYHPRSHIAHPLPRDAHLKELRFA----TCRVGPATAIRLGSLWPANRXNLIKP
TVV2-C76                 ATGLRKRYHGRSHIAHPLPRDGHLKEFRFA----TCRVGPATALRLGGLWPANRINLIKP
TVV2-C351                ATPLRKRYHPRSHIAQGLPRDAHLKELTFA----TCRVRPATARRLGSLWPAKTIFVMMP
TVV3-G3(HMS)             QFLLRKKYYPREHIAPLGFDDSTNPKLVFS----TYDLAPSIAMKSCAVLTPAKIICGHG
TVV3-G3(NYU)             ------------------------------------------------------------
TVV3-JH32A4              QFLLRKKYYPREHIAPPGFDDSTNSKLVFS----TYDLAPSIAMKSCAVLTPAKIICGHG
TVV3-NYCA04              QFLLRKKYYPREHIAPLGFDNSTGSKLVFA----TYDLAPSIAMKSCAVLTPAKIICGHG
TVV3-NYCG31              ------------------------------------------------------------
TVV3-B7RC2               QFLLRKRYYPREHIAPPGFDESSDSKLVFT----TYDLAPSIAMKSCAVLAPAKIICGHG
TVV3-NYCC37              ------------------------------------------------------------
TVV3-NYCE32              ------------------------------------------------------------
TVV3-UR1                 QFLLRKKYYPREHIAPTGSDNTDRTKLVFA----TYDLAPSIAMKSCAVLTPAKIISGHG
TVV3-NYCF20              ------------------------------------------------------------
TVV3-OC3                 QFLLRKRYYPREHIAPSGFDESSDSKLVFT----TYDLAPSIAMKSCAVLTPAKIICGHG
TVV3-OC5                 QFLLRKRYYPREHIAPPGFDASNDSKLVFT----TYDLAPSIAMKSCAVLAPAKIICGHG
TVV3-NYCD15              QFLLRKRYYPREHIAPLGFDESSDSKLVFT----TYDLAPSIAMKSCAVLAPAKIICGHG
TVV3-SD2-11591*          ------------------------------------------------------------
TVV4-NYCD15              ------------------------------------------------------------
TVV4-OC3                 VVPLTRRYYPRDHLAPPITPQVLPPQPVFC----DRDLSPIMALKIAPAGVAVKVTADRP
TVV4-OC5                 VVPPARRYYPRDHLAPPITPQVLPPQPVFC----DRDLSPIIALKIAPAGVAVKVTADRP
TVV4-OC4                 IVPLARRYYPRDHLAPPVTPQVLPPQPVFC----DRNLSPIIALKLAPAGVAVKVTADRP
TVV4-NYCE32              ------------------------------------------------------------
TVV5-NYCA04              ------------------------------------------------------------
TVV5-SD2-11591*          ------------------------------------------------------------
TVV5-NYCC37              SCGKLRKYHPRSELAPTFLHDPVRHPTRFI----TDGFTPAAGLAVMSRTYDTAVTPAVP
TVV5-NYCE32              SCGKLRKYHPRSELAPTFLHDSVRHPTRFI----TDGFTPAAGLAVMSRTYDTAITPAVP
TVV5-NYCD15              SCGKLRKYHPRSELAPTFLHATVRHPTRFI----TDGLTPAAGLAVMSRTYDTAVRPAVP
TVV5-NYCG31              ------------------------------------------------------------
                                                                            

TVV1-BRIS/92/STDL/B7268  SSS-
TVV1-T5                  SSS-
TVV1-GOR/03/PNGIMR/69    SSS-
TVV1-NYCD15              SSS-
TVV1-IH2                 SSS-
TVV1-NYCA04              SSS-
TVV1-UH9                 SSS-
TVV1-OC4                 SSS-
TVV1-OC3                 SSS-
TVV1-NYCE32              SSS-
TVV1-NYCC37              STS-
TVV1-NYCG31              SSS-
TVV1-T1                  SSS-
TVV1-C344                SSS-
TVV1-NYCF20              SSS-
TVV1-G3(UU)              SSS-
TVV1-SD2-11591*          SSS-
TVV1-UR1                 SSS-
TVV1-OC5                 SSS-
TVV2-G3(HMS)             VYV-
TVV2-G3(NYU)             ----
TVV2-T016(HHUD)          VYV-
TVV2-NYCD15              VYV-
TVV2-UR1                 VYV-
TVV2-OC3                 VYV-
TVV2-GOR/03/PNGIMR/69    VYV-
TVV2-NYCC37              ----
TVV2-T1                  VYV-
TVV2-OC5                 VYV-
TVV2-B7RC2               ----
TVV2-C76                 VYV-
TVV2-C351                VYV-
TVV3-G3(HMS)             LRSG
TVV3-G3(NYU)             ----
TVV3-JH32A4              LRSG
TVV3-NYCA04              LRSG
TVV3-NYCG31              ----
TVV3-B7RC2               LRSG
TVV3-NYCC37              ----
TVV3-NYCE32              ----
TVV3-UR1                 LRSG
TVV3-NYCF20              ----
TVV3-OC3                 LRSG
TVV3-OC5                 LRSG
TVV3-NYCD15              LRSG
TVV3-SD2-11591*          ----
TVV4-NYCD15              ----
TVV4-OC3                 IASA
TVV4-OC5                 IASA
TVV4-OC4                 IASA
TVV4-NYCE32              ----
TVV5-NYCA04              ----
TVV5-SD2-11591*          ----
TVV5-NYCC37              IAT-
TVV5-NYCE32              IAT-
TVV5-NYCD15              IAT-
TVV5-NYCG31              ----
                    
