# Supplementary material for: Discovery of a Novel Species of Trichomonasvirus in the Human Parasite Trichomonas vaginalis Using Transcriptome Mining
Source: Viruses. 2022 Mar 6;14(3):548. doi: 10.3390/v14030548 (PMC8953718; doi:10.3390/v14030548)
Supplement: Supplementary file 1 [file viruses-14-00548-s001.zip › File S4 - TVV1-5 CP-RdRp standard bootstraps.tree]

(TVV2-G3_HMS:0.0000020576,TVV2-G3_NYU:0.0019809582,(TVV2-T016_HHUD:0.0169269512,(((TVV2-NYCD15:0.0325414797,TVV2-UR1-1:0.0294130025)67:0.0086809976,TVV2-OC3:0.0413846785)39:0.0092688716,(((TVV2-GOR_03:0.0005228450,((((((((TVV3-G3_HMS:0.0000025136,TVV3-G3_NYU:0.0024731129)98:0.0157217575,TVV3-JH32A4:0.0245242842)69:0.0088568667,TVV3-NYCA04:0.0206186152)84:0.0377695219,((TVV3-NYCG31:0.0321128884,TVV3-NYCE32:0.0210295233)11:0.0020337427,((((TVV3-B7RC2:0.0137308919,(TVV3-NYCC37:0.0208697661,TVV3-NYCD15:0.0239424471)79:0.0110118148)68:0.0080301161,TVV3-OC5:0.0294668650)71:0.0068403527,TVV3-SD2-11591:0.0241909024)58:0.0062256233,(TVV3-NYCF20:0.0164157309,TVV3-OC3:0.0128151926)92:0.0197726392)66:0.0180718623)24:0.0062912395)52:0.0188488658,TVV3-UR1-1:0.0243619807)100:0.5190437577,((((TVV4-NYCD15:0.0521717066,TVV4-OC4:0.0459129434)48:0.0168981885,TVV4-OC5:0.0434478052)40:0.0145198698,TVV4-OC3:0.0258743095)57:0.0911932741,TVV4-NYCE32:0.0547143604)100:0.3814631365)100:0.5436930840,(((((TVV1-BRIS_92:0.0831212371,TVV1-T5:0.0796787221)58:0.0179430792,(((TVV1-NYCF20:0.0182851049,(TVV1-SD2-11591:0.0083379124,TVV1-UR1-1:0.0139384686)84:0.0108725669)40:0.0054060507,TVV1-G3_UU:0.0143741868)59:0.0094095002,TVV1-OC5:0.0384719096)92:0.0959638793)54:0.0148471864,((TVV1-NYCA04:0.0486597005,TVV1-NYCE32:0.0487934553)77:0.0140819882,((TVV1-UH9:0.0214983407,TVV1-OC4:0.0326735952)93:0.0111436025,TVV1-OC3:0.0418102012)86:0.0087599280)91:0.0584182055)32:0.0133110708,((TVV1-NYCC37:0.0697418481,TVV1-NYCG31:0.0551159885)100:0.0222803544,(TVV1-T1:0.0047270030,TVV1-C344:0.0367085396)100:0.0551404373)100:0.0414882240)62:0.0429406168,(TVV1-GOR_03:0.0296164135,(TVV1-NYCD15:0.0335788542,TVV1-IH2:0.0290258752)91:0.0182317603)63:0.0113688948)100:2.9899273457)32:0.1623693909,((TVV5-NYCA04:0.0626117421,TVV5-SD2_11591:0.0517082197)88:0.0526955701,((TVV5-NYCC37:0.0236817566,TVV5-NYCE32:0.0184586443)87:0.0404773648,(TVV5-NYCD15:0.0326301546,TVV5-NYCG31:0.1017621216)43:0.0210277095)65:0.0425349403)100:1.1206011110)100:0.9635654910)39:0.0192884679,TVV2-NYCC37:0.0289885113)39:0.0321535852,((((TVV2-T1:0.0000028055,TVV2-C76:0.1123645869)52:0.0000024236,TVV2-C351:0.1354581416)99:0.0292268861,TVV2-OC5:0.0323711890)88:0.0202744970,TVV2-B7RC2:0.0412356215)35:0.0073090166)78:0.0512547981)96:0.0239982127)100:0.0151918482);
