# Supplementary material for: Discovery of a Novel Species of Trichomonasvirus in the Human Parasite Trichomonas vaginalis Using Transcriptome Mining
Source: Viruses. 2022 Mar 6;14(3):548. doi: 10.3390/v14030548 (PMC8953718; doi:10.3390/v14030548)
Supplement: Supplementary file 1 [file viruses-14-00548-s001.zip › File S6 - TVV1-5 CP-RdRp ultrafast-bootstraps.tree]

(TVV2-G3_HMS:0.0000020592,TVV2-G3_NYU:0.0019814077,(TVV2-T016_HHUD:0.0169250846,(((TVV2-NYCD15:0.0325395850,TVV2-UR1-1:0.0294114409)97:0.0086804762,TVV2-OC3:0.0413825661)84:0.0092677425,(((TVV2-GOR_03:0.0005318660,((((((((TVV3-G3_HMS:0.0000021557,TVV3-G3_NYU:0.0024718870)100:0.0157192089,TVV3-JH32A4:0.0245215798)89:0.0088560157,TVV3-NYCA04:0.0206162859)94:0.0377651005,((TVV3-NYCG31:0.0321097438,TVV3-NYCE32:0.0210285526)41:0.0020343537,((((TVV3-B7RC2:0.0137299857,(TVV3-NYCC37:0.0208675972,TVV3-NYCD15:0.0239400245)99:0.0110103175)99:0.0080294795,TVV3-OC5:0.0294635699)100:0.0068399046,TVV3-SD2-11591:0.0241879709)92:0.0062241870,(TVV3-NYCF20:0.0164144113,TVV3-OC3:0.0128131510)100:0.0197707762)97:0.0180697030)62:0.0062909821)82:0.0188467060,TVV3-UR1-1:0.0243589690)100:0.5191214416,((((TVV4-NYCD15:0.0521651526,TVV4-OC4:0.0459083062)89:0.0168970279,TVV4-OC5:0.0434429577)65:0.0145176789,TVV4-OC3:0.0258743097)69:0.0911932847,TVV4-NYCE32:0.0547076204)100:0.3814371954)100:0.5436101852,(((((TVV1-BRIS_92:0.0831155410,TVV1-T5:0.0796729257)83:0.0179410814,(((TVV1-NYCF20:0.0182836354,(TVV1-SD2-11591:0.0083379175,TVV1-UR1-1:0.0139372409)99:0.0108724378)59:0.0054052706,TVV1-G3_UU:0.0143731980)92:0.0094087143,TVV1-OC5:0.0384688723)100:0.0959583514)85:0.0148457812,((TVV1-NYCA04:0.0486561566,TVV1-NYCE32:0.0487899353)92:0.0140806487,((TVV1-UH9:0.0214967312,TVV1-OC4:0.0326710703)100:0.0111422576,TVV1-OC3:0.0418072832)99:0.0087592054)99:0.0584153225)50:0.0133119891,((TVV1-NYCC37:0.0697373860,TVV1-NYCG31:0.0551122992)99:0.0222769623,(TVV1-T1:0.0047255507,TVV1-C344:0.0367060841)100:0.0551372484)100:0.0414854372)65:0.0431576199,(TVV1-GOR_03:0.0296124061,(TVV1-NYCD15:0.0335746204,TVV1-IH2:0.0290251738)99:0.0182302043)86:0.0111381772)100:2.9909932770)53:0.1625953135,((TVV5-NYCA04:0.0626043762,TVV5-SD2_11591:0.0517065232)99:0.0522056144,((TVV5-NYCC37:0.0236788520,TVV5-NYCE32:0.0184573820)100:0.0404793168,(TVV5-NYCD15:0.0326408091,TVV5-NYCG31:0.1017667445)79:0.0210054307)93:0.0429123356)100:1.1205839930)100:0.9636874665)59:0.0192798035,TVV2-NYCC37:0.0289864068)62:0.0321502466,((((TVV2-T1:0.0000028080,TVV2-C76:0.1123573345)72:0.0000022874,TVV2-C351:0.1354488921)100:0.0292253310,TVV2-OC5:0.0323692000)98:0.0202739303,TVV2-B7RC2:0.0412330143)69:0.0073080624)96:0.0512517071)100:0.0239969019)100:0.0151900780);
