# Supplementary material for: Discovery of a Novel Species of Trichomonasvirus in the Human Parasite Trichomonas vaginalis Using Transcriptome Mining
Source: Viruses. 2022 Mar 6;14(3):548. doi: 10.3390/v14030548 (PMC8953718; doi:10.3390/v14030548)
Supplement: Supplementary file 1 [file viruses-14-00548-s001.zip › File S7 - TVV1-5 ultrafast-transfer bootstraps.tree]

(TVV2-G3_HMS:0.0000020592,TVV2-G3_NYU:0.0019814077,(TVV2-T016_HHUD:0.0169250846,(((TVV2-NYCD15:0.032539585,TVV2-UR1-1:0.0294114409)0.973:0.0086804762,TVV2-OC3:0.0413825661)0.917:0.0092677425,(((TVV2-GOR_03:0.000531866,((((((((TVV3-G3_HMS:0.0000021557,TVV3-G3_NYU:0.002471887)1:0.0157192089,TVV3-JH32A4:0.0245215798)0.946:0.0088560157,TVV3-NYCA04:0.0206162859)0.98:0.0377651005,((TVV3-NYCG31:0.0321097438,TVV3-NYCE32:0.0210285526)0.40900000000000003:0.0020343537,((((TVV3-B7RC2:0.0137299857,(TVV3-NYCC37:0.0208675972,TVV3-NYCD15:0.0239400245)0.989:0.0110103175)0.994:0.0080294795,TVV3-OC5:0.0294635699)0.9986666666666667:0.0068399046,TVV3-SD2-11591:0.0241879709)0.97875:0.006224187,(TVV3-NYCF20:0.0164144113,TVV3-OC3:0.012813151)0.999:0.0197707762)0.9935:0.018069703)0.9203749999999999:0.0062909821)0.9850833333333333:0.018846706,TVV3-UR1-1:0.024358969)1:0.5191214416,((((TVV4-NYCD15:0.0521651526,TVV4-OC4:0.0459083062)0.892:0.0168970279,TVV4-OC5:0.0434429577)0.7885:0.0145176789,TVV4-OC3:0.0258743097)0.8953333333333333:0.0911932847,TVV4-NYCE32:0.0547076204)1:0.3814371954)1:0.5436101852,(((((TVV1-BRIS_92:0.083115541,TVV1-T5:0.0796729257)0.833:0.0179410814,(((TVV1-NYCF20:0.0182836354,(TVV1-SD2-11591:0.0083379175,TVV1-UR1-1:0.0139372409)0.987:0.0108724378)0.7885:0.0054052706,TVV1-G3_UU:0.014373198)0.9726666666666667:0.0094087143,TVV1-OC5:0.0384688723)1:0.0959583514)0.951:0.0148457812,((TVV1-NYCA04:0.0486561566,TVV1-NYCE32:0.0487899353)0.923:0.0140806487,((TVV1-UH9:0.0214967312,TVV1-OC4:0.0326710703)0.996:0.0111422576,TVV1-OC3:0.0418072832)0.9945:0.0087592054)0.9925:0.0584153225)0.7798181818181817:0.0133119891,((TVV1-NYCC37:0.069737386,TVV1-NYCG31:0.0551122992)0.992:0.0222769623,(TVV1-T1:0.0047255507,TVV1-C344:0.0367060841)1:0.0551372484)1:0.0414854372)0.929:0.0431576199,(TVV1-GOR_03:0.0296124061,(TVV1-NYCD15:0.0335746204,TVV1-IH2:0.0290251738)0.992:0.0182302043)0.9285:0.0111381772)1:2.990993277)0.842:0.1625953135,((TVV5-NYCA04:0.0626043762,TVV5-SD2_11591:0.0517065232)0.987:0.0522056144,((TVV5-NYCC37:0.023678852,TVV5-NYCE32:0.018457382)0.999:0.0404793168,(TVV5-NYCD15:0.0326408091,TVV5-NYCG31:0.1017667445)0.789:0.0210054307)0.9546666666666667:0.0429123356)1:1.120583993)1:0.9636874665)0.9627272727272728:0.0192798035,TVV2-NYCC37:0.0289864068)0.9238:0.0321502466,((((TVV2-T1:0.000002808,TVV2-C76:0.1123573345)0.721:0.0000022874,TVV2-C351:0.1354488921)1:0.029225331,TVV2-OC5:0.0323692)0.9923333333333333:0.0202739303,TVV2-B7RC2:0.0412330143)0.91675:0.0073080624)0.9782:0.0512517071)1:0.0239969019)1:0.015190078);
